# Supplementary material for: Metabolomic Signatures of Commercial Ready-to-Drink Beverages by Dual-Mode Untargeted LC–MS/MS
Source: Metabolites. 2026 Jun 10;16(6):404. doi: 10.3390/metabo16060404 (PMC13304011; doi:10.3390/metabo16060404)
Supplement: Supplementary file 1 [file metabolites-16-00404-s001.zip]

Archive with 5 entries (4 files):
- supplements/
- supplements/Supplementary_Tables_S1_S2.xlsx
- __MACOSX/supplements/._Supplementary_Tables_S1_S2.xlsx
- supplements/Supplement Figure 1.png
- __MACOSX/supplements/._Supplement Figure 1.png
