# Supplementary material for: Metabolomic Signatures of Commercial Ready-to-Drink Beverages by Dual-Mode Untargeted LC–MS/MS
Source: Metabolites. 2026 Jun 10;16(6):404. doi: 10.3390/metabo16060404 (PMC13304011; doi:10.3390/metabo16060404)
Supplement: Supplementary file 1 [file metabolites-16-00404-s001.zip › supplements/Supplementary_Tables_S1_S2.xlsx]

## Sheet: Cover Sheet
	Supplementary Data
	Bioactive Compound Profiles of Popular Ready-to-Drink Beverages: An Untargeted Metabolomics Atlas
	Blaženović I, Bresnahan K, Wang S
	Foods (MDPI)
	Contents
	Table S1	Full annotated feature table — 478 LC-MS/MS features across five RTD beverages (MSI Levels 1–2, dual-mode HILIC + C18)
	Table S2	Bioactive compound presence/absence matrix — 35 compounds with evidence strength classifications and beverage detection status
	Analytical Methods Summary
	Instrument	Thermo Scientific Exploris Orbitrap
	Acquisition	AcquireX iterative DDA (MS1 120,000 / MS2 60,000 resolution)
	Chromatography	Dual-mode: C18 reversed-phase + HILIC
	Processing software	MS-DIAL v5.2
	Annotation	NIST23 spectral library; MSI Level 1 (confirmed with standard) and Level 2 (spectral library match)
	Replicates	4 analytical replicates per beverage
	Presence filter	≥4/4 replicates with peak intensity >10,000
	QC filters	Blank subtraction (sample/blank ≥10); RSD ≤40%; MS/MS score ≥80% with ≥3 matching fragments
	Beverage Summary
	Beverage	Total features	Bioactive compounds
	BeePop™	415	34
	Coca-Cola®	176	11
	OLIPOP® Cream Soda	174	17
	Poppi® Orange	226	15
	Pure Leaf® Tea	349	32
	Table S1 Column Descriptions
	feature_id	Unique numeric identifier for each annotated feature
	chrom	Chromatographic mode: C18 (reversed-phase) or HILIC
	annotation_level	MSI confidence level: 1 (confirmed) or 2 (spectral match)
	Alignment ID	MS-DIAL internal alignment identifier
	Metabolite name	Annotated compound name
	Adduct type	Detected ion adduct (e.g., [M+H]+, [M−H]−)
	Formula	Molecular formula
	INCHIKEY	InChIKey chemical identifier
	SMILES	SMILES structural notation
	Weighted dot product	Weighted cosine similarity score vs. reference spectrum
	Reverse dot product	Reverse dot product score
	Matched peaks count	Number of fragment ions matching reference
	Total score	Composite annotation score
	Reference RT / m/z	Reference retention time and precursor m/z
	[Beverage]	Average peak intensity across 4 replicates
	[Beverage]_ident_1–4	Individual replicate peak intensities (0 = not detected)
	mode	Ionization mode: POS (positive) or NEG (negative)
	Kingdom / Superclass / Class / Subclass	ClassyFire chemical taxonomy
	Table S2 Evidence Strength Definitions
	Confirmatory	Supported by ≥2 human RCTs or meta-analyses demonstrating a health-relevant effect
	Suggestive	Supported by ≥1 human trial or consistent epidemiological evidence
	Preclinical	Evidence limited to in vitro or animal studies; no published human trial data
	Data Availability
	Raw mzML data files will be deposited in the MassIVE public repository (https://massive.ucsd.edu) upon acceptance.
	Correspondence: Ivana Blaženović, PhD — ivana@adikaiinsights.com

## Sheet: Table S1
Table S1. Full annotated feature table — 478 LC-MS/MS features across five RTD beverages (MSI Levels 1–2)
feature_id	chrom	annotation_level	Alignment ID	Metabolite name	Adduct type	Formula	Ontology	INCHIKEY	SMILES	Annotation tag (VS1.0)	MS/MS assigned	RT matched	m/z matched	MS/MS matched	MS/MS spectrum	MS1 isotopic spectrum	Weighted dot product	Reverse dot product	Simple dot product	Matched peaks count	Matched peaks percentage	Total score	Reference RT	Reference m/z	Spectrum reference file name	Comment	Fill %	BeePop	BeePop_ident_1	BeePop_ident_2	BeePop_ident_3	BeePop_ident_4	Coca-Cola	Coca-Cola_ident_1	Coca-Cola_ident_2	Coca-Cola_ident_3	Coca-Cola_ident_4	OLIPOP Cream Soda	OLIPOP Cream Soda_ident_1	OLIPOP Cream Soda_ident_2	OLIPOP Cream Soda_ident_3	OLIPOP Cream Soda_ident_4	Poppi	Poppi_ident_1	Poppi_ident_2	Poppi_ident_3	Poppi_ident_4	Pure Leaf Tea	Pure Leaf Tea_ident_1
6792	HILIC	2	552	N-Methyl-1-deoxynojirimycin	[M+H]+	C7H15NO4		AAKDPDFZMNYDLR-XZBKPIIZSA-N		430	TRUE	FALSE	TRUE	TRUE	40.74838:1495 46.64468:1366 48.10497:1247 48.20238:1181 49.51455:1413 55.37048:1193 58.06515:11121 67.82608:1262 68.04952:1503 71.03667:1544 72.04445:1522 73.90470:1411 77.37109:1253 79.20951:1169 82.17608:1157 88.02152:2257 88.07580:1987 91.05429:6003 100.07568:7489 104.18857:1451 106.98233:1274 110.11132:1355 118.83994:1272 119.04926:5206 121.09460:1224 138.60236:1270 142.08630:4529 160.08719:1…	178.10727:252417 179.11194:40262 180.11660:8348	0.728	0.746	0.53	5	0.31	1.43	-1	178.107	PureLeaf_hilic_ident_1_pos	Normalized unit: Intensity; Annotation method: NIST23_positive_1	0.24	209848	205600	225304	217238	218298	22480	25136	23473	24477	19090	18477	8621	11830	16757	16270	7885	10078	9851	12543	11808	97952	175285
3489	C18	1	7315	Pelargonidin 3-glucoside cation	[M+H]+	C21H21O10		ABVCUBUIXWJYSE-GQUPQBGVSA-O		430	TRUE	FALSE	TRUE	TRUE	50.94321:1376 52.90673:1460 58.15448:1366 62.12576:1388 64.49928:1218 64.93474:1833 70.10948:1426 71.95569:1482 88.26019:1440 90.01591:1544 91.01414:1283 91.93811:1449 95.52602:1421 107.62004:1341 109.08117:1680 115.11684:1472 119.86916:1464 121.02835:17880 121.03957:2544 124.63646:1315 133.37056:1334 141.06992:4025 144.77908:1451 145.06487:3585 147.08047:2138 149.02316:1691 169.06465:3040 173.05…	433.11249:499087 434.11716:125013 435.12182:16634	0.935	0.877	0.881	6	0.86	1.843	-1	433.113	BeePop_C18_ident_1_pos	Normalized unit: Intensity; Annotation method: NIST23_positive_1	0.14	482762	413228	423308	527496	533068	0	0	0	0	0	8359	314	0	9448	490	0	0	0	0	0	536	4800
2423	C18	2	1663	4,4,7a-Trimethyl-3a,5,6,7-tetrahydro-3H-indene-1-carboxylic acid	[M+H]+	C13H20O2		ACQRUPZAAPLQQP-UHFFFAOYSA-N		430	TRUE	FALSE	TRUE	TRUE	50.22633:1451 53.03858:1834 53.72350:1268 54.74793:1361 55.05415:1551 55.49346:1223 57.98244:1322 59.04919:1516 59.95163:1302 60.18436:1303 61.38221:1244 67.05425:2136 69.03345:7557 69.06993:3412 78.07830:1404 81.03348:4953 81.06986:4729 81.39965:1376 83.04925:2330 84.44385:1286 89.07050:1408 91.05426:1896 93.06979:1827 95.04922:3295 95.08554:5978 97.78068:1450 99.08050:2258 105.06995:4570 107.08…	209.15340:587622 210.15806:87958 211.16273:18538	0.672	0.787	0.556	16	0.62	1.479	-1	209.154	BeePop_C18_ident_1_pos	Normalized unit: Intensity; Annotation method: NIST23_positive_1	0.29	457894	264975	314698	372184	434301	3203	3414	3555	3976	3070	4818	6750	2975	6164	3715	17377	13230	3635	16045	16697	72494	81029
681	C18	1	3452	Ellagic acid	[M-H]-	C14H6O8		AFSDNFLWKVMVRB-UHFFFAOYSA-N		430	TRUE	FALSE	TRUE	TRUE	50.35905:1386 53.93711:1595 57.33225:1394 58.79949:1423 59.27478:1483 67.86404:1407 72.59277:1456 72.99316:2067 85.29394:1559 89.03965:2908 91.91216:1494 98.59315:1377 101.02435:3401 101.03962:4143 102.07933:1523 105.04166:1486 106.32133:1551 117.03463:23734 119.05024:4671 124.20309:1359 127.01896:2284 127.37827:1258 129.03244:1206 129.03464:12578 132.02173:3001 133.02968:7875 133.74451:1757 140.…	300.99893:1351752 302.00360:185273 303.00827:8402	0.92	0.884	0.885	13	0.93	1.852	-1	300.999	BeePop_C18_ident_1_neg	Normalized unit: Intensity; Annotation method: NIST23_negative_1	0.29	1886797	1110660	1203136	1458139	1671937	0	0	4260	0	0	0	1689	0	0	0	0	0	0	0	0	2136140	1399899
2159	C18	1	482	L-Isoleucine	[M+H]+	C6H13NO2		AGPKZVBTJJNPAG-UHFFFAOYSA-N		430	TRUE	FALSE	TRUE	TRUE	41.03858:3306 41.32325:1345 41.98666:1301 43.05424:4471 44.04948:19557 57.81758:1279 58.06512:1589 59.13942:1199 60.53027:1281 68.78965:1458 69.06986:21814 73.71208:1369 82.85065:1199 86.09641:303715 87.26778:1609 93.97655:1345 93.98132:1384 94.99444:1466 100.54982:1166 106.31876:1222 109.90139:1498 111.68017:1322 114.05520:1589 114.87715:1203 132.06555:2498 132.10188:25395 132.52258:1503	132.10176:448469 133.10643:23673 134.11110:0	0.959	0.961	0.949	6	0.86	1.917	-1	132.102	Olipop_C18_ident_3_pos	Normalized unit: Intensity; Annotation method: NIST23_positive_1	0.26	5227913	0	0	1618676	1591202	15254	0	0	8372	7687	601582	44601	5338	394122	72559	149417	76197	6910	88151	88661	505069	277121
6616	HILIC	1	264	DL-Ornithine	[M+H]+	C5H12N2O2		AHLPHDHHMVZTML-UHFFFAOYSA-N		430	TRUE	FALSE	TRUE	TRUE	42.56577:1452 48.76311:1288 54.17767:1166 58.91254:1259 62.08096:1266 70.06510:288874 74.02357:6531 80.74388:1267 81.64864:1269 87.05525:2711 88.03935:1755 103.96851:1303 105.45129:1141 115.08653:23059 115.08897:2006 116.07055:141064 121.39028:1293 133.07599:21921 133.09711:21044	133.09700:1029293 134.10167:47831 135.10634:10999	0.952	0.957	0.968	4	1	1.946	-1	133.097	BeePop_hilic_ident_1_pos	Normalized unit: Intensity; Annotation method: NIST23_positive_1	0.24	812817	676594	723885	689056	683653	1004	1837	0	1205	0	63601	2902	40602	44372	60246	104113	84067	112146	128544	145193	19493	10470
91	C18	1	496	2,6-Dihydroxybenzoic acid	[M-H]-	C7H6O4		AKEUNCKRJATALU-UHFFFAOYSA-N		430	TRUE	FALSE	TRUE	TRUE	41.00333:13225 41.21229:1371 41.97344:1292 44.89486:1231 45.00821:1208 51.00534:1284 52.00511:1211 55.65343:1158 56.73709:1343 60.55735:1374 63.74862:1321 65.03970:47286 67.01897:19165 67.03909:1363 67.15355:1328 70.90302:1290 81.58868:1541 91.01896:14888 91.35697:1287 95.92174:1331 99.73734:1538 108.14486:1357 109.02953:168524 135.00879:47479 142.51372:1402 143.11407:1479 153.01936:183949 153.05…	153.01927:435672 154.02394:24297 155.02861:0	0.942	0.947	0.929	6	1	1.918	-1	153.019	BeePop_C18_ident_1_neg	Normalized unit: Intensity; Annotation method: NIST23_negative_1	0.23	450225	343876	407736	454867	474667	4128	0	3541	4436	4048	1365	6988	2604	1956	2486	2684	2053	2301	2111	1993	361656	331139
189	C18	1	913	3-(2-(.beta.-D-Glucopyranosyloxy)-3-hydroxyphenyl)propanoic acid	[M-H-C6H10O5]-	C15H20O9		APQFDHZCDLNMLA-APACUCGBSA-N		430	TRUE	FALSE	TRUE	TRUE	41.26398:1156 42.18248:1244 44.99825:5881 46.25617:1292 46.25682:1415 49.00396:1270 52.63414:1276 54.77185:1419 59.01386:9589 61.01817:1512 62.31919:1261 64.30203:1359 67.66632:1173 71.01391:4713 71.32825:1334 73.01816:2714 74.66311:1436 83.92187:1458 89.02447:2997 92.47844:1420 92.91997:8864 92.99384:4186 98.35297:1388 99.68327:1192 105.35725:1445 109.02954:2332 117.01392:1237 118.70969:1293 122…	181.05054:676330 182.05520:59168 183.05987:17462	0.82	0.927	0.779	5	1	1.775	-1	181.051	BeePop_C18_ident_2_neg	Normalized unit: Intensity; Annotation method: NIST23_negative_1	0.14	801840	456955	519812	615842	710852	479676	489732	479330	541422	544267	56544	71713	72332	94448	92959	82590	62783	77078	73104	74209	68017	53627
1633	C18	1	8816	Clematine	[M-H]-	C28H34O15		APSNPMVGBGZYAJ-ATDINVGTSA-N		430	TRUE	FALSE	TRUE	TRUE	65.00328:281696 69.03456:4038 70.18179:2444 70.80332:2570 71.01381:5452 73.02952:4797 77.13690:2486 79.66528:2704 80.02523:4799 80.02673:91424 81.03451:2982 81.76093:2289 82.00591:3621 82.80206:3328 83.01380:230829 85.02924:2870 91.01894:4171 93.03458:8591 93.97111:2286 94.00600:9179 95.01379:5204 96.02165:19825 97.02946:6716 97.66480:2294 98.88193:2827 103.01899:5007 105.03460:3649 106.04230:426…	609.18201:11948698 610.18667:3901537 611.19134:837770	0.944	0.949	0.903	29	0.97	1.9	-1	609.183	BeePop_C18_ident_1_neg	Normalized unit: Intensity; Annotation method: NIST23_negative_1	0.43	10250301	5392951	8393231	9627715	10690926	0	0	0	0	0	161485	1759589	1976042	2449486	1969685	246354	228861	260933	257605	252594	2708	2010
4123	C18	1	10689	Neohesperidin	[M+Na]+	C28H34O15		ARGKVCXINMKCAZ-UZRWAPQLSA-N		430	TRUE	FALSE	TRUE	TRUE	73.81171:1603 78.43901:1544 82.96971:1491 85.34799:1504 109.91093:1511 121.34512:1673 136.47411:1661 145.91785:1658 146.05864:1402 148.09279:1356 163.83408:1692 203.51611:1556 204.07607:1509 216.01309:1782 229.47231:1480 235.54332:1618 259.38312:1842 316.51477:1567 325.06830:5049 329.09296:1615 331.09998:13766 483.11069:6580 487.12030:1934 507.54437:1532 525.94855:1557 633.17853:188340	633.17828:933251 634.18295:289020 635.18762:76932	0.922	0.934	0.909	4	1	1.892	-1	633.179	BeePop_C18_ident_1_pos	Normalized unit: Intensity; Annotation method: NIST23_positive_1	0.34	957476	576930	756081	987882	979988	344	0	0	0	0	317612	63904	310	344966	16724	48664	49266	0	46172	49396	0	0
2662	C18	1	2788	.beta.-D-Glucopyranosiduronic acid, 4-(7-hydroxy-4-oxo-4H-1-benzopyran-3-yl)phenyl	[M+H-C6H8O6]+	C21H18O10		ATUYSKUVHUPXBV-ZFORQUDYSA-N		430	TRUE	FALSE	TRUE	TRUE	53.12190:1663 53.93878:1480 61.09298:1342 71.68419:1282 77.17453:1264 78.29727:1500 79.47937:1204 83.59943:1673 84.46168:1300 86.40439:1296 89.16506:1448 91.05418:4404 91.12284:1388 95.32558:1257 113.16085:1393 119.04894:1806 119.48399:1368 129.96295:1262 137.02335:3068 152.06212:1729 153.06981:1875 166.32857:1256 172.78191:1450 181.06470:2985 199.07544:7950 223.89851:1424 227.06279:1825 227.0700…	255.06499:296592 256.06965:50294 257.07432:3271	0.892	0.946	0.814	6	0.67	1.779	-1	255.065	Olipop_C18_ident_1_pos	Normalized unit: Intensity; Annotation method: NIST23_positive_1	0.11	6297	4235	6367	6266	6128	0	0	0	0	0	1560873	248861	398	1494544	55932	334	1348	338	1227	1473	0	0
6701	HILIC	1	400	3-Piperidin-4-ylpropanoic acid	[M+H]+	C8H15NO2		AUYQMCCWFNSFGV-UHFFFAOYSA-N		430	TRUE	FALSE	TRUE	TRUE	40.95068:2296 41.03859:4425 42.03384:6426 43.01782:20586 44.04892:3217 44.04947:35571 45.03349:6212 46.06512:50123 46.06577:3340 46.42073:2191 49.56850:2126 49.70528:2033 51.26541:2557 51.55575:2205 54.16870:2088 54.86396:2384 55.01785:3500 55.05421:4585 56.04942:18154 57.03349:11437 58.06509:328478 65.03859:2664 66.31068:2153 66.36319:2848 67.05419:74134 69.03340:4664 69.06985:52512 70.06509:377…	158.11739:6002190 159.12205:578196 160.12672:72815	0.921	0.896	0.874	3	1	1.863	-1	158.118	BeePop_hilic_ident_1_pos	Normalized unit: Intensity; Annotation method: NIST23_positive_1	0.22	4849067	4118557	4163747	4164472	4294882	1579	1510	3759	3036	4005	160427	7271	59536	124326	170244	46707	40132	49137	46281	50314	30987	26842
6861	HILIC	1	674	(1R,4S,5S,6S)-4-Amino-2-thiabicyclo[3.1.0]hexane-4,6-dicarboxylic acid 2,2-dioxide	[M+H-CH2O2]+	C7H9NO6S		AVDUGNCTZRCAHH-MDASVERJSA-N		430	TRUE	FALSE	TRUE	TRUE	45.35532:1515 48.00852:1201 48.33445:1494 48.46687:1478 48.55537:1237 48.55608:1483 50.50829:1399 52.66665:1602 53.03860:2549 54.04643:1787 54.82430:1218 55.75508:1660 57.02090:2496 70.06511:2060 70.80204:1263 72.25514:1593 80.04945:17107 81.03346:2249 81.05732:1900 91.55956:1480 94.90388:1363 96.04441:1953 97.02840:1658 98.06006:2398 104.71684:1245 108.04440:5218 109.05218:131741 110.06002:11462…	190.01674:737488 191.02141:48083 192.02607:7000	0.872	0.907	0.735	6	0.75	1.73	-1	190.017	Coke_hilic_ident_1_pos	Normalized unit: Intensity; Annotation method: NIST23_positive_1	0.11	0	0	0	0	0	1893086	701811	1225075	1240098	1288312	0	0	0	0	0	0	0	0	0	0	0	1053
6996	HILIC	1	903	Pro-Val	[M+H]+	C10H18N2O3		AWJGUZSYVIVZGP-YUMQZZPRSA-N		430	TRUE	FALSE	TRUE	TRUE	49.59378:1275 51.19770:1349 58.06512:40008 59.07298:9435 60.08076:19394 62.39872:1523 66.04807:1627 66.52720:1306 67.05429:1614 68.04948:5007 70.06512:57799 70.06635:2959 72.08078:20897 77.83900:1303 81.03347:1882 84.27621:1234 86.52674:1344 87.01690:1804 87.66601:1409 98.06001:16651 100.07563:12462 103.15945:1311 108.06827:1534 109.07603:2736 111.45098:1434 112.07567:19930 114.05494:10495 117.66…	215.13873:874353 216.14340:65561 217.14807:7523	0.796	0.93	0.748	3	0.75	1.706	-1	215.139	PureLeaf_hilic_ident_2_pos	Normalized unit: Intensity; Annotation method: NIST23_positive_1	0.27	289163	184493	203715	196855	214396	8807	10588	11550	15740	18677	6774	6303	19831	38264	34129	20114	19541	23611	25043	29130	687467	597908
6675	HILIC	1	363	N-Methyltyramine	[M+H]+	C9H13NO		AXVZFRBSCNEKPQ-UHFFFAOYSA-N		430	TRUE	FALSE	TRUE	TRUE	41.70709:1458 42.03380:1901 48.65652:1499 50.52609:1453 51.02290:1516 51.58111:1739 52.50078:1680 53.65810:1727 55.01782:3210 56.18333:1868 56.61656:1307 57.06983:16315 65.91425:1606 73.65665:1501 77.03850:10964 79.05418:4328 85.94464:1364 90.94017:1438 91.05232:3663 91.05416:113291 93.06982:175617 95.04715:2487 95.04909:60345 96.04433:47713 103.05415:168225 105.04465:45320 106.06502:1948 108.429…	152.10686:2149902 153.11153:226972 154.11619:7261	0.887	0.936	0.938	5	1	1.891	-1	152.107	BeePop_hilic_ident_1_pos	Normalized unit: Intensity; Annotation method: NIST23_positive_1	0.19	162075	1979302	3699097	3697748	3791588	772	6518	10484	15585	14348	98808	381	3444	99154	108610	1449	79458	213489	225638	225832	4324	5839
2119	C18	1	350	L-Threonine	[M+H]+	C4H9NO3		AYFVYJQAPQTCCC-UHFFFAOYSA-N		430	TRUE	FALSE	TRUE	TRUE	43.49379:1210 44.04953:2259 44.67030:1266 45.99551:1412 46.02874:1473 48.78928:1288 56.04948:31951 58.06518:1470 59.07294:2641 59.52822:1141 60.04443:4826 61.03964:11463 61.04775:2340 61.05599:1328 63.52668:1528 63.78738:1354 64.41628:1697 66.24303:1281 68.32268:1169 74.06004:60969 81.38984:1372 81.96534:1366 84.04438:1987 87.37773:1369 88.02326:1712 88.76504:1422 91.57220:1113 97.29843:1298 102.…	120.06536:1087890 121.07003:75347 122.07470:0	0.844	0.973	0.832	4	1	1.829	-1	120.066	PureLeaf_C18_ident_4_pos	Normalized unit: Intensity; Annotation method: NIST23_positive_1	0.4	1214498	410292	649647	539433	639724	27445	7592	12111	5702	36266	223356	6145	7856	8223	0	288148	140817	10108	105297	132590	727659	394691
3113	C18	1	5202	3,3',7,8-Tetramethoxyflavone	[M+H]+	C19H18O6		AZBFLDLYPARPDM-UHFFFAOYSA-N		430	TRUE	FALSE	TRUE	TRUE	52.09645:1365 52.50770:1445 57.23867:1422 62.35422:1317 69.03332:5458 73.56067:1381 75.82641:1587 80.73771:1347 82.75767:1439 96.98228:1331 97.02818:1537 97.91298:1411 106.62038:1479 107.01265:2721 107.29916:1430 112.77349:1393 114.98672:1576 125.02327:7181 133.06476:12010 135.04401:12464 151.25140:1438 153.01814:51363 165.86884:1370 171.02838:3976 178.99725:1522 181.01306:13502 197.43243:1356 19…	343.11713:1316975 344.12179:266664 345.12646:17171	0.798	0.83	0.741	8	0.8	1.679	-1	343.118	BeePop_C18_ident_1_pos	Normalized unit: Intensity; Annotation method: NIST23_positive_1	0.26	1384966	585833	1086505	1288816	1284951	0	0	0	0	0	1076	0	0	2098	0	353384	153507	472	330608	322104	500	0
6771	HILIC	2	515	(2R,4R)-1-Acetyl-4-hydroxy-2-pyrrolidinecarboxylic acid	[M+H]+	C7H11NO4		BAPRUDZDYCKSOQ-PHDIDXHHSA-N		430	TRUE	FALSE	TRUE	TRUE	50.09188:1445 50.36936:1390 51.79043:1168 53.10802:1149 55.43258:1237 55.78832:1619 59.93008:1255 79.70768:1350 82.06514:2933 84.08080:1418 85.02843:1666 86.06001:1298 89.12070:1564 103.65665:1308 106.39136:1237 114.05502:3365 115.98427:1140 124.17199:1393 128.07059:10939 136.21481:1292 144.06563:1705 148.21199:1267 174.07625:6565 174.10278:3258 174.11256:2169	174.07593:358230 175.08060:38648 176.08526:50775	0.629	0.93	0.551	3	0.6	1.5	-1	174.076	BeePop_hilic_ident_2_pos	Normalized unit: Intensity; Annotation method: NIST23_positive_1	0.14	185945	200062	216595	213444	202088	70330	90786	113161	123504	131684	49202	28536	29375	66055	70312	34667	37464	80694	85172	40836	119025	134916
8072	HILIC	1	3036	(1S)-1,5-Anhydro-2-O-(6-deoxy-.alpha.-L-mannopyranosyl)-1-(5,7-dihydroxy-2-(4-hydroxyphenyl)-4-oxo-4H-chromen-6-yl)-D-glucitol	[M+H]+	C27H30O14		BGPMMCPSTAYIEL-UTKQBPCESA-N		430	TRUE	FALSE	TRUE	TRUE	61.55861:1659 71.04911:12802 76.59008:1314 81.73216:1655 85.02838:12998 88.71307:1410 99.15395:1580 109.28057:1724 119.04906:2101 121.02834:7520 125.12347:1428 129.05455:1661 138.23877:1482 145.02832:2381 159.87550:1751 163.03897:2003 165.01836:7018 168.85281:1634 211.61247:1399 255.06511:2141 267.06516:1949 271.06036:2390 276.62607:1481 281.07928:1565 283.06003:50617 284.06824:8335 295.06015:704…	579.17017:179947 580.17483:62093 581.17950:8095	0.855	0.952	0.83	17	0.89	1.809	-1	579.171	PureLeaf_hilic_ident_1_pos	Normalized unit: Intensity; Annotation method: NIST23_positive_1	0.14	81952	76893	83057	84976	97351	0	0	0	0	0	1683	0	0	1016	2572	0	0	0	0	0	166974	157896
6577	HILIC	1	182	Phenylethylamine	[M+H]+	C8H11N		BHHGXPLMPWCGHP-UHFFFAOYSA-N		430	TRUE	FALSE	TRUE	TRUE	40.45496:1538 40.72898:1425 41.03738:1280 41.36643:1361 42.03384:4626 43.63981:1332 44.06774:1577 44.52389:1377 44.67306:1490 45.25576:1319 46.13841:1293 46.27161:1296 47.81015:1175 49.99770:1157 50.10974:1255 52.40424:1383 53.21563:1281 53.87348:1332 55.28494:1418 62.65123:1189 65.58324:1263 68.84576:1523 77.03860:1697 79.05421:13331 92.08892:1205 93.28440:1387 95.04913:5199 95.62585:1319 95.674…	122.09631:294686 123.10098:30384 124.10565:0	0.915	0.934	0.929	5	1	1.9	-1	122.096	BeePop_hilic_ident_2_pos	Normalized unit: Intensity; Annotation method: NIST23_positive_1	0.14	369633	144852	278215	273609	274831	9843	3274	5504	7398	6769	92748	4436	44939	61480	66265	13163	2770	5569	7421	5908	88879	35622
165	C18	1	819	2-Isopropylmalic acid	[M-H]-	C7H12O5		BITYXLXUCSKTJS-UHFFFAOYSA-N		430	TRUE	FALSE	TRUE	TRUE	44.99825:26898 45.15174:2745 50.39757:2315 50.76472:2415 52.15819:2680 53.17296:2540 53.42588:2356 55.67162:2893 57.87928:2500 59.01387:46861 67.38640:2881 68.04645:2898 71.05028:8893 72.99318:16809 79.92905:2269 82.44136:2817 85.02969:2974 85.06591:320913 86.94669:4415 96.18424:2707 101.14393:2343 101.64712:2426 102.54814:2685 107.89655:2274 113.06087:271993 115.04010:739754 115.64974:2218 118.9…	175.06111:6102624 176.06578:465277 177.07045:92602	0.976	0.998	0.954	6	1	1.964	-1	175.061	BeePop_C18_ident_1_neg	Normalized unit: Intensity; Annotation method: NIST23_negative_1	0.57	18277882	5561461	14188499	16805355	18715113	5810	4102	5667	4404	5252	61090	129023	299465	332888	335273	771245	754960	722794	727994	758056	2207918	1397616
58	C18	1	305	DL-Malic acid	[M-H]-	C4H6O5		BJEPYKJPYRNKOW-UHFFFAOYSA-N		430	TRUE	FALSE	TRUE	TRUE	41.00335:43762 43.01899:290003 44.99822:36478 45.60583:7419 49.86576:6955 50.02121:6646 52.31056:6514 55.22908:7152 55.73574:7088 56.23749:7155 56.99823:11053 59.01386:68788 62.52255:6896 63.34018:7417 71.01388:1806206 72.99314:488248 72.99509:9141 75.00885:15246 75.58594:6739 77.65731:7163 82.59261:8442 87.00873:19184 87.04517:15468 88.92113:7503 89.02440:244124 93.75127:7874 95.99635:7075 97.31…	133.01419:16719146 134.01886:544951 135.02353:335150	0.98	0.994	0.951	6	1	1.963	-1	133.014	BeePop_C18_ident_3_neg	Normalized unit: Intensity; Annotation method: NIST23_negative_1	0.69	32973622	18031685	20555073	15020567	11374460	2856	1903	2142	1919	0	1467133	3753994	2259592	2530806	3608670	25629776	13665609	18693466	7605639	11927930	17699382	4712533
2225	C18	1	801	L-Sorbose	[M+H-H2O]+	C6H12O6		BJHIKXHVCXFQLS-OTWZMJIISA-N		430	TRUE	FALSE	TRUE	TRUE	40.23515:3515 41.03859:32775 43.01786:123752 43.05424:9500 43.75275:4235 43.80949:3863 45.03291:8712 45.03351:133098 48.27190:3708 53.03858:71808 53.41079:4177 55.01785:158931 55.41591:3837 57.03350:367330 59.04918:20728 61.02741:9424 61.02840:185649 62.15726:4739 67.12215:3888 69.03349:522027 71.01276:19212 71.04916:37241 73.02840:205795 78.99872:4106 80.90092:4245 81.03349:83759 82.44350:4079 8…	163.05997:10340947 164.06463:543523 165.06930:121283	0.992	0.993	0.982	24	1	1.985	-1	163.06	Olipop_C18_ident_1_pos	Normalized unit: Intensity; Annotation method: NIST23_positive_1	0.94	6169065	3226425	3341976	3554455	3622832	22281827	15348515	16360189	13285547	16328199	28666389	4072061	299688	9787812	2515684	6951423	3421164	359539	3251635	3863981	1012363	472987
354	C18	1	1712	D-Psicose	[M+Cl]-	C6H12O6		BJHIKXHVCXFQLS-PUFIMZNGSA-N		430	TRUE	FALSE	TRUE	TRUE	48.40039:12190 50.25039:11069 59.01387:239821 59.01474:20883 71.01389:182022 82.67962:12247 85.02946:15760 89.02444:221432 89.04335:11467 93.12093:10774 95.54731:10829 101.02459:52037 112.96618:11699 113.02456:33913 119.03517:16663 138.30424:11053 158.34283:10257 161.04558:13565 163.20543:10698 179.05635:31980 199.20331:11446 202.41331:10766 203.47487:12514 212.68472:10666 215.03278:20129	215.03273:33762036 216.03740:1751822 217.04207:0	0.877	0.934	0.885	11	0.52	1.78	-1	215.033	Coke_C18_ident_1_neg	Normalized unit: Intensity; Annotation method: NIST23_negative_1	0.29	6164254	177395645	181295196	149753821	2183579	37734146	33850417	34630113	34902147	30382842	1113796	121796706	127759350	145949153	139446366	2996576	31801599	30015118	23989405	1393702	334976	226812
6724	HILIC	1	439	D-Fructose	[M+H-H2O]+	C6H12O6		BJHIKXHVCXFQLS-UYFOZJQFSA-N		430	TRUE	FALSE	TRUE	TRUE	40.76144:1572 41.03856:6970 41.81944:1375 42.03384:15619 43.01785:26329 45.03350:23586 45.12442:1202 45.81732:1236 50.46128:1593 53.03856:12554 55.01783:107169 55.57716:1379 56.04945:4759 57.03348:92652 57.05282:1848 59.04914:8765 60.04434:3633 61.02839:32270 61.19141:1512 64.01095:1222 66.44124:1345 68.14338:1409 68.75298:1314 69.03348:186650 69.05279:1293 69.13717:1404 69.65025:1410 69.84059:17…	163.05995:3852916 164.06462:239517 165.06929:21624	0.959	0.98	0.935	24	0.92	1.928	-1	163.06	Coke_hilic_ident_1_pos	Normalized unit: Intensity; Annotation method: NIST23_positive_1	0.35	247284	339096	383768	412092	423098	2391522	3246744	2974610	3091325	3087904	351315	19296	184045	437621	430001	139218	187650	198855	187202	185060	7565	8667
207	C18	1	1031	cis-Homoaconitic acid	[M-H]-	C7H8O6		BJYPZFUWWJSAKC-ARJAWSKDSA-N		430	TRUE	FALSE	TRUE	TRUE	43.06428:1197 43.82203:1236 44.04888:1343 45.78106:1266 51.94043:1500 56.67091:1200 58.96075:1375 63.76770:1196 66.77664:1453 67.28750:1277 71.05029:6331 74.13657:1330 81.03461:20802 91.65208:1455 94.67493:1703 97.70445:1232 99.04519:114222 111.64478:1591 115.04005:19064 125.02448:215416 125.09702:6175 141.78343:1294 142.94366:1818 143.03505:32676 143.18666:1489 152.30377:1487 165.88118:1198 179.…	187.02481:2110843 188.02948:134951 189.03415:90326	0.928	0.944	0.925	6	1	1.908	-1	187.025	Olipop_C18_ident_1_neg	Normalized unit: Intensity; Annotation method: NIST23_negative_1	0.4	310900	177010	183338	171767	227272	94394	28463	22652	26935	20891	272920	1551890	1602040	1628389	1785400	28687	19383	23354	21456	25319	111327	69466
2261	C18	2	982	L-Thiocitrulline	[M+H-NH3]+	C6H13N3O2S		BKGWACHYAMTLAF-BYPYZUCNSA-N		430	TRUE	FALSE	TRUE	TRUE	41.25166:1456 42.01486:1460 43.01785:4657 46.17587:1435 46.46862:1640 48.76380:1307 49.70804:1257 52.06774:1333 55.05416:1394 55.18551:1573 60.05560:49963 60.17592:1238 62.58121:1542 63.92758:1275 65.18835:1191 69.03346:3690 70.06509:441831 71.04910:4339 72.08076:4468 73.54342:1378 74.19724:1612 78.50859:1520 80.22341:1385 83.14424:1315 85.02847:3276 85.48625:1407 87.04405:1245 92.22751:1246 97.0…	175.05750:4010564 176.06216:0 177.06683:0	0.558	0.832	0.625	4	0.5	1.416	-1	175.054	BeePop_C18_ident_4_pos	Normalized unit: Intensity; Annotation method: NIST23_positive_1	0.14	3201211	1186423	1188110	1297189	1200090	9617	10302	11233	10255	15545	151502	4183	5046	121476	10081	5388	4935	7042	6020	5555	137177	42858
6529	HILIC	1	91	4-Amino-1-butanol	[M+H]+	C4H11NO		BLFRQYKZFKYQLO-UHFFFAOYSA-N		430	TRUE	FALSE	TRUE	TRUE	42.03383:4500 42.54835:1469 44.04949:13489 45.03349:10165 45.23402:1305 45.59667:1256 45.65877:1166 46.06514:7682 47.60924:1126 48.39465:1507 51.35699:1260 51.63374:1346 51.85932:1193 53.21881:1664 55.05421:1226 55.29970:1390 57.05734:3027 60.04444:2069 70.06513:9529 72.04441:2038 72.08077:181157 72.88439:1325 83.45567:1304 90.05496:1864 90.09132:284940	90.09124:644006 91.09591:25677 92.10058:0	0.847	0.725	0.651	3	0.6	1.59	-1	90.0913	BeePop_hilic_ident_1_pos	Normalized unit: Intensity; Annotation method: NIST23_positive_1	0.51	1230586	593608	630971	684241	671339	63677	42501	58721	57464	60997	264548	17473	184314	201645	199048	622294	356578	449099	457821	455046	1195104	661155
894	C18	1	4373	3-O-Coumaroylquinic acid	[M-H]-	C16H18O8		BMRSEYFENKXDIS-QHAYPTCMSA-N		430	TRUE	FALSE	TRUE	TRUE	51.26200:1415 52.03340:1289 58.25900:1713 59.01385:3097 61.36777:1255 65.00595:1262 71.33752:1243 73.88329:1161 83.12681:1407 85.02954:3046 87.00866:1829 87.04516:2311 93.03453:2271 103.84512:1462 108.19661:1485 119.05025:20416 119.59039:1275 120.73710:1382 121.74989:1260 129.01936:1678 143.14410:1331 160.08371:1500 163.04004:34272 173.04562:1641 188.92264:1461 191.05597:9583 192.92233:1351 195.8…	337.09290:164287 338.09756:19681 339.10223:11592	0.795	0.952	0.779	5	0.71	1.723	-1	337.093	BeePop_C18_ident_4_neg	Normalized unit: Intensity; Annotation method: NIST23_negative_1	0.03	46612	155516	149902	134068	142533	0	0	0	0	0	0	0	0	0	0	0	0	0	0	0	161487	231865
7206	HILIC	2	1280	Val-His	[M+H]+	C11H18N4O3		BNQVUHQWZGTIBX-RKDXNWHRSA-N		430	TRUE	FALSE	TRUE	TRUE	52.97991:1399 53.23931:1282 54.77462:1479 60.70149:1304 65.00904:1367 77.37492:1596 83.37925:1365 83.48164:1565 86.15409:1229 98.18771:1253 102.00076:1335 110.07115:7499 132.53467:1200 136.19913:1553 140.27458:1162 156.07674:7791 220.39990:1364 229.48546:1432 255.14485:1725 259.83112:1262	255.14493:269819 256.14960:20758 257.15426:0	0.636	0.848	0.556	3	0.38	1.441	-1	255.145	BeePop_hilic_ident_2_pos	Normalized unit: Intensity; Annotation method: NIST23_positive_1	0.14	167544	129430	131114	129798	120581	0	0	0	0	0	44117	0	19028	28768	36236	16161	11650	18504	20187	20213	8847	5575
6754	HILIC	1	484	1-Methyl-L-histidine	[M+H]+	C7H11N3O2		BRMWTNUJHUMWMS-UHFFFAOYSA-N		430	TRUE	FALSE	TRUE	TRUE	41.41496:1245 42.30588:1267 43.04706:1257 45.88314:1293 46.90470:1490 47.70792:1181 47.74521:1204 48.12613:1600 53.27498:1478 56.04951:2801 56.45863:1278 58.57426:1169 59.31407:1292 62.44526:1258 63.24370:1708 64.63280:1128 68.04948:2450 68.28583:1212 72.05910:1264 72.98402:1332 81.04478:1425 82.06511:2221 83.06038:10320 87.43203:1357 91.43529:1246 93.36829:1284 94.21391:1266 96.06822:8589 97.028…	170.09222:564759 171.09689:25251 172.10156:35806	0.871	0.938	0.842	6	0.86	1.812	-1	170.092	BeePop_hilic_ident_2_pos	Normalized unit: Intensity; Annotation method: NIST23_positive_1	0.16	423728	330284	347134	342645	316292	18794	20270	17449	17267	16739	9910	5792	5420	41394	49220	54998	59932	59263	58919	66529	123229	99050
6704	HILIC	1	407	N-Acetylnorvaline	[M+H]+	C7H13NO3		BSYFPUSAWVWWDG-UHFFFAOYSA-N		430	TRUE	FALSE	TRUE	TRUE	42.77816:1430 43.01786:1660 44.04139:1238 44.04948:1824 44.32705:1207 44.38577:1341 45.04430:1235 46.53381:1619 47.66657:1277 48.99692:1386 52.00041:1269 52.64000:1320 55.05423:2562 57.50852:1246 57.74310:1388 58.06511:21262 61.12989:1332 63.62774:1459 64.66283:1411 65.66573:1295 68.03723:1258 68.29433:1208 69.03343:1642 69.06988:1390 71.47022:1386 72.08074:20692 77.62338:1441 82.04806:1462 87.04…	160.09660:1630177 161.10127:130183 162.10594:730274	0.798	0.93	0.702	4	0.8	1.693	-1	160.097	PureLeaf_hilic_ident_1_pos	Normalized unit: Intensity; Annotation method: NIST23_positive_1	0.14	275345	7413756	8339097	9474830	10127958	10436	17981	19554	16534	14934	1073217	27111	241801	679217	635019	15674	1297419	1834729	1740971	2294488	1061684	695677
6545	HILIC	1	123	.gamma.-Aminobutyric acid	[M+H]+	C4H9NO2		BTCSSZJGUNDROE-UHFFFAOYSA-N		430	TRUE	FALSE	TRUE	TRUE	40.12646:6488 40.86972:6692 41.03855:39195 41.24887:5956 42.03384:109107 43.00233:6557 43.01785:569424 43.20868:6558 43.82852:6100 44.04947:29404 45.03349:554945 49.26767:7691 51.88254:7285 52.75517:7272 58.06511:51514 59.04910:9704 66.35356:7174 68.04945:90008 69.03348:1016265 69.49020:6435 76.63178:7327 83.54951:6593 86.06002:1505969 87.04401:4777848 98.12460:6735 98.29464:6892 100.12692:8064 1…	104.07042:15174908 105.07509:699767 106.07975:76647	0.992	0.997	0.982	8	1	1.986	-1	104.071	BeePop_hilic_ident_4_pos	Normalized unit: Intensity; Annotation method: NIST23_positive_1	0.51	12758204	8932354	10651225	10201845	10592235	58880	60084	89934	84793	78411	1418134	93519	483653	1047947	900344	2361177	2198389	2359405	2570000	2996906	1828856	1428712
89	C18	1	493	Phloroglucinocarboxaldehyde	[M-H]-	C7H6O4		BTQAJGSMXCDDAJ-UHFFFAOYSA-N		430	TRUE	FALSE	TRUE	TRUE	40.76944:1363 41.00338:6175 43.01898:3196 47.94422:1264 48.14033:1497 51.08461:1301 51.18905:1500 51.20504:1415 53.87095:1371 55.83232:1178 57.03462:8157 58.83717:1367 63.02409:7451 63.09579:1568 64.44414:1255 65.00333:20216 65.03967:3931 66.72376:1482 67.01899:7376 68.99825:22565 70.97139:1284 80.96531:1814 81.03465:2247 83.01388:37758 85.02959:2829 107.01388:19939 108.98874:2750 109.02953:16217…	153.01930:383015 154.02397:24823 155.02864:0	0.961	0.971	0.926	14	1	1.934	-1	153.019	PureLeaf_C18_ident_1_neg	Normalized unit: Intensity; Annotation method: NIST23_negative_1	0.17	151721	343876	121839	118800	124874	4319	0	3541	3538	3961	0	1736	2008	2021	2130	1863	2053	1622	1699	1943	590908	439540
1476	C18	2	7739	2-[[3,4-Dihydroxy-4-(hydroxymethyl)oxolan-2-yl]oxymethyl]-6-[(2-hydroxy-4,7,7-trimethyl-5-bicyclo[2.2.1]heptanyl)oxy]oxane-3,4,5-triol	[M+CHO2]-	C21H36O11		BVEVSYQMQABMQM-UHFFFAOYSA-N		430	TRUE	FALSE	TRUE	TRUE	56.24356:1406 58.90730:1653 59.01385:5471 60.28741:1474 67.74937:1413 71.01390:5044 73.02947:2138 78.46255:1392 85.02944:1770 87.39380:1474 88.06158:1279 89.02434:1822 92.59541:1370 99.88546:1310 99.97437:1691 101.02447:3748 112.58886:1438 113.02435:3484 126.95095:1653 133.80774:1503 150.75882:1564 156.52435:1314 161.04559:5889 171.73695:1526 176.90434:2037 177.46323:1491 212.14102:1460 242.45070…	509.22351:239329 510.22818:42189 511.23285:0	0.636	0.897	0.599	10	0.5	1.5	-1	509.224	BeePop_C18_ident_1_neg	Normalized unit: Intensity; Annotation method: NIST23_negative_1	0.14	184803	136756	203416	179502	174491	0	0	0	0	0	0	0	0	0	0	0	2866	2445	3038	3242	42566	45070
2452	C18	2	1796	10-Hydroxy-6-methyl-3,7,12-trioxatricyclo[9.1.0.0(2,4)]dodecan-8-one	[M+H]+	C10H14O5		BVFFUSVHPGHUFQ-UHFFFAOYSA-N		430	TRUE	FALSE	TRUE	TRUE	49.97912:1297 52.28877:1370 52.37486:1164 55.05423:1688 59.02671:1195 60.99540:1315 67.98880:1274 68.88119:1281 69.03356:2000 76.16306:1219 76.62543:1453 79.05433:2022 81.03347:3223 81.06989:3229 81.77153:1203 85.03998:1272 86.09646:2250 87.04419:7438 88.80826:1536 90.07388:1258 90.93668:1269 95.04919:1912 95.08550:3026 97.06480:2177 105.06996:1559 107.04933:1395 112.17052:1230 123.04415:1416 123…	215.09114:232528 216.09581:38801 217.10048:96305	0.516	0.715	0.459	8	0.44	1.3	-1	215.091	BeePop_C18_ident_1_pos	Normalized unit: Intensity; Annotation method: NIST23_positive_1	0.03	133797	208138	207246	201251	153703	7306	13208	8094	7991	10920	10491	5135	4882	11738	3502	4962	10027	5313	6326	8153	4599	5413
7787	HILIC	1	2440	3-Glucosyliriflophenone	[M+H-H2O]+	C19H20O10		BZYKNVLTMWYEFA-ZJKJAXBQSA-N		430	TRUE	FALSE	TRUE	TRUE	52.35356:1316 52.67538:1360 53.65415:1514 54.31657:1503 55.01720:1616 55.31638:1404 55.70143:1682 57.87481:1310 58.27296:1347 61.46493:1526 62.78537:1334 64.96482:1532 66.15741:1232 67.81778:1412 75.09468:1500 75.26016:1396 93.73623:1354 98.93944:1604 101.66197:1425 113.02087:1483 145.77843:1493 167.03134:8812 184.79929:1608 185.04201:29872 198.04630:1518 198.18700:1686 203.05269:25040 211.03856:…	391.10168:1429574 392.10635:203427 393.11102:37892	0.775	0.857	0.704	6	0.86	1.667	-1	391.102	Olipop_hilic_ident_3_pos	Normalized unit: Intensity; Annotation method: NIST23_positive_1	0.14	46232	1430	2011	2167	11111	1700309	991	1014	1628	1178	1536563	0	207726	1374220	1459758	0	0	0	0	0	0	0
315	C18	1	1505	N-Acetyl-D-phenylalanine	[M-H]-	C11H13NO3		CBQJSKKFNMDLON-SNVBAGLBSA-N		430	TRUE	FALSE	TRUE	TRUE	46.28890:1395 50.31476:1247 50.44592:1384 50.97920:1230 51.85945:1323 52.09938:1220 53.96817:1390 54.61407:1161 56.10497:1250 57.85656:1439 58.02986:31049 59.01388:1388 59.74498:1318 63.68640:1355 63.79638:1293 70.02988:7793 71.32521:1365 72.00919:2548 73.02956:1769 88.43768:1322 89.88749:1369 90.94136:1254 91.05533:27157 98.72157:1493 99.94563:1502 110.38253:1355 120.44227:1304 120.77998:1462 14…	206.08220:475663 207.08687:46455 208.09153:0	0.932	0.979	0.891	7	0.78	1.867	-1	206.082	PureLeaf_C18_ident_2_neg	Normalized unit: Intensity; Annotation method: NIST23_negative_1	0.43	203453	119676	133436	143440	169863	0	0	0	0	0	3545	26484	40136	44903	35648	23704	25961	26892	22882	26275	675491	405828
768	C18	1	3807	Gentisic acid 5-O-glucoside	[M-H]-	C13H16O9		CBTFERBMQQAROP-BZNQNGANSA-N		430	TRUE	FALSE	TRUE	TRUE	50.44865:1387 51.24475:1229 52.07587:1361 54.29160:1402 54.53315:1452 64.27967:1452 74.49975:1376 77.66379:1702 87.03130:1425 93.61732:1359 104.39444:1284 108.02173:29513 109.02950:9673 126.40082:1351 128.50999:1261 152.01154:15939 153.01939:10525 162.83917:1569 180.92671:1262 213.64105:1402 315.07217:10955 315.17145:1463	315.07211:203603 316.07678:29522 317.08145:0	0.773	0.962	0.795	4	1	1.771	-1	315.072	PureLeaf_C18_ident_1_neg	Normalized unit: Intensity; Annotation method: NIST23_negative_1	0.26	6886	77597	79569	89987	78320	5058	0	7813	7173	5883	0	19679	8343	17346	18422	19437	70471	48620	49975	46781	3769	177502
6619	HILIC	2	268	N-Methyl-L-threonine	[M+H]+	C5H11NO3		CCAIIPMIAFGKSI-DMTCNVIQSA-N		430	TRUE	FALSE	TRUE	TRUE	40.30615:1313 42.03382:1569 42.42387:1320 42.61773:1385 43.05424:3490 44.77553:1274 50.52491:1260 56.70698:1289 62.80249:1185 67.54391:1184 70.06512:108151 71.04913:153664 74.02370:5857 74.06008:2520 80.04953:4511 88.07569:100920 91.03790:1407 98.06015:4032 99.04404:2401 107.06039:5338 112.65810:1614 115.80211:1440 116.07063:12293 117.05460:1931 130.12628:1320 134.05994:2234 134.07121:31336 134.0…	134.08099:1144012 135.08566:68984 136.09033:10005	0.739	0.881	0.685	5	1	1.672	-1	134.081	PureLeaf_hilic_ident_1_pos	Normalized unit: Intensity; Annotation method: NIST23_positive_1	0.14	451618	295179	323879	333397	317679	70751	89562	79119	68586	67461	75657	17374	28998	58228	59743	62756	72686	68910	103960	87595	727565	569471
4414	C18	1	12180	NP-024027	[M+H]+	C33H40O21		CGTJNKQXMHSGFN-SKMYXQBXSA-N		430	TRUE	FALSE	TRUE	TRUE	81.03347:8285 83.04918:3592 85.02842:58295 85.55020:1547 89.99721:1949 90.06823:1649 91.03903:2280 97.02840:19209 99.04401:2926 101.08460:1524 104.37076:1613 109.02845:7310 109.73426:1848 111.04412:3374 124.81707:2194 127.03902:12513 129.05460:3865 133.04953:4617 136.69456:1771 137.02333:6714 139.03893:1627 139.52756:1623 144.06204:1828 145.04953:7137 150.42212:1567 151.42226:1637 153.01834:8366 …	773.21259:816917 774.21725:301002 775.22192:83250	0.926	0.869	0.774	8	0.73	1.76	-1	773.213	PureLeaf_C18_ident_1_pos	Normalized unit: Intensity; Annotation method: NIST23_positive_1	0.26	455827	356397	428815	430013	464883	0	0	0	0	0	0	0	0	0	0	461	0	0	396	0	237407	646146
1356	C18	2	6985	2-Phenylethyl 2-O-.beta.-D-xylopyranosyl-.beta.-D-glucopyranoside	[M+CHO2]-	C19H28O10		CGZNTHDUAFIKOH-BMVMOQKNSA-N		430	TRUE	FALSE	TRUE	TRUE	51.33601:1409 51.92068:1269 56.49969:1431 56.66776:1431 57.47452:1360 58.29962:1671 59.01387:12487 59.94300:1502 61.98832:1589 71.01391:8508 73.02956:2428 80.34282:1643 84.63393:1452 89.02441:15644 99.45270:1323 99.45491:1462 101.02444:6870 104.76725:1530 113.02444:2329 119.03503:1968 129.06635:1317 130.39392:1464 142.46840:1393 149.04555:4895 151.60278:1398 156.20625:1529 167.68611:1528 239.9134…	461.16617:319245 462.17084:58302 463.17550:17283	0.685	0.864	0.709	8	0.44	1.559	-1	461.166	BeePop_C18_ident_1_neg	Normalized unit: Intensity; Annotation method: NIST23_negative_1	0.4	314305	180659	164567	184076	233390	0	0	0	0	0	0	10034	10546	10830	5980	15285	22862	34068	23274	27381	165220	93718
492	C18	1	2362	2-[(2-Ethylbutanoyl)amino]-4,5-dimethoxybenzoic acid	[M-H-CO2]-	C15H21NO5		CHPFDGQCKZEMJH-UHFFFAOYSA-N		430	TRUE	FALSE	TRUE	TRUE	55.25150:7295 56.59488:6582 59.55572:6067 66.01285:7036 67.97844:7652 72.94675:6790 75.27238:6857 85.38843:6270 94.97633:7106 95.00002:7712 97.18742:7454 108.26710:6364 116.01259:6817 116.44778:6331 122.97726:7460 129.48463:8068 136.75131:6370 148.05302:9641 159.18050:7647 205.12344:23096 209.94592:6445 215.76495:6724 219.24178:7832 220.09796:12730 234.11346:96959 235.12154:60705 250.14488:4929036	250.14476:13330798 251.14943:2163910 252.15410:170910	0.774	0.778	0.799	3	0.75	1.671	-1	250.145	RP_Resuspension_2_RP_neg	Normalized unit: Intensity; Annotation method: NIST23_negative_1	1	128836	276724	194311	193003	183291	139547	253569	176336	148142	149611	127356	254270	174480	180169	168674	144198	252932	161872	190285	169161	142883	268451
7297	HILIC	2	1447	Laurycolactone B	[M+H-CH2O2]+	C18H20O5		CHTGFNQFMFSMRT-OJBHIARWSA-N		430	TRUE	FALSE	TRUE	TRUE	50.62836:1379 52.41209:1202 58.35522:1312 61.02842:3020 69.52232:1305 71.04903:2224 74.00007:1566 80.14957:1623 80.31429:1176 81.03349:3608 81.04470:1977 82.06507:1820 82.14898:1294 83.42422:1239 93.65759:1355 95.06036:5337 97.02843:3804 99.04401:4606 104.47762:1209 105.17672:1305 105.20322:1544 109.02827:7100 109.07601:2473 110.06018:2004 124.08715:2028 127.03899:1901 127.05823:1422 132.06813:13…	271.12866:244670 272.13333:32052 273.13800:9651	0.589	0.786	0.456	4	0.44	1.316	-1	271.133	Coke_hilic_ident_2_pos	Normalized unit: Intensity; Annotation method: NIST23_positive_1	0.08	20880	14792	23988	29055	27325	48251	82554	228539	235408	254550	4917	2782	3177	5011	5320	5948	3833	7374	8278	8880	19205	12388
3377	C18	1	6658	Hexamethylquercetagetin	[M+H]+	C21H22O8		CHXSDKWBSFDZEU-UHFFFAOYSA-N		430	TRUE	FALSE	TRUE	TRUE	50.45206:1604 55.22464:1624 56.06950:1569 58.65310:1619 61.08686:1565 61.92415:1721 64.21375:1879 66.31602:1720 68.99702:2132 69.03336:4857 69.20736:1728 70.89040:1659 71.98512:1714 77.09648:1553 77.67768:2282 79.05415:2222 80.28436:1853 84.61521:1793 88.51109:1512 91.05412:2451 94.04115:2153 94.56499:1630 94.90632:1642 95.04907:3760 107.04893:3210 108.55178:1580 119.04889:6091 121.02827:8883 121…	403.13828:4466353 404.14294:1033617 405.14761:132678	0.935	0.965	0.836	21	0.91	1.859	-1	403.139	Poppi_C18_ident_1_pos	Normalized unit: Intensity; Annotation method: NIST23_positive_1	0.4	3223073	2342333	3013704	3151603	3331366	4863	9686	3745	3252	1855	2518	2425	0	4126	549	4393977	3647787	17157	3971138	3978542	136446	123645
3711	C18	1	8461	Malvidin 3,5-diglucoside cation	[M+H]+	C29H35O17		CILLXFBAACIQNS-BTXJZROQSA-O		430	TRUE	FALSE	TRUE	TRUE	55.26386:1528 56.30206:1343 60.13142:1362 63.90557:1382 69.09827:1501 71.53859:1486 73.36124:1734 81.79292:1530 94.28844:1535 102.67065:1338 104.65989:1551 111.37332:1328 122.71809:1267 130.59299:1437 138.03784:1441 140.56732:1384 143.24301:1549 200.43240:1517 219.38713:1457 240.60220:1491 243.89642:1520 258.05212:1891 258.49344:1388 269.04471:2170 270.05222:2469 272.01758:1278 286.04709:2698 286…	493.13358:208097 494.13824:53036 495.14291:9309	0.886	0.904	0.76	7	0.5	1.707	-1	493.134	PureLeaf_C18_ident_1_pos	Normalized unit: Intensity; Annotation method: NIST23_positive_1	0.14	8624	3082	7284	10060	7764	0	0	0	0	0	313	0	0	987	0	1650	1693	0	1403	1301	172666	151759
7767	HILIC	1	2380	2',3'-Epoxyindicolactone	[M+H]+	C21H18O7		CISFAPDYRQPRCZ-UHFFFAOYSA-N		430	TRUE	FALSE	TRUE	TRUE	51.25197:1297 70.38599:1604 85.09821:1527 85.61426:1350 97.03710:1495 101.05669:1463 102.41926:1333 124.10439:1328 157.35818:1372 181.63850:1386 203.05266:75778 243.70621:1563 248.57396:1831 260.02350:1531 269.14902:1694 288.35284:1463 290.90540:1374 351.89923:1485 365.10477:3339 383.11606:76856	383.11563:1596424 384.12030:208523 385.12497:41079	0.797	0.79	0.707	3	0.5	1.575	-1	383.112	Coke_hilic_ident_1_pos	Normalized unit: Intensity; Annotation method: NIST23_positive_1	0.43	485727	471906	505576	491306	439310	819842	1083616	1015462	1119919	1068054	148958	0	4043	13879	13487	470154	541860	543739	538571	535113	0	0
2702	C18	2	3029	6-Methyl-2-(2-pyridinyl)-4-quinolinecarboxylic acid	[M+H]+	C16H12N2O2		CITNJIFNHJTCDD-UHFFFAOYSA-N		430	TRUE	FALSE	TRUE	TRUE	53.85944:1226 54.18826:1423 54.19886:1222 55.88939:1416 57.03349:1287 57.84232:1272 59.04911:22453 68.53609:1332 73.69421:1291 74.46555:1304 85.06471:2074 87.04403:2890 93.06987:3944 97.98873:1196 98.77763:1205 99.04408:4107 109.06479:2088 112.83143:1357 121.10108:3219 129.13443:1524 131.07007:2807 135.72757:1328 136.22633:1396 167.06027:2218 185.07086:3271 186.60101:1268 206.08380:26849 206.4326…	265.09689:319003 266.10156:46181 267.10623:0	0.719	0.848	0.604	3	0.5	1.527	-1	265.097	BeePop_C18_ident_1_pos	Normalized unit: Intensity; Annotation method: NIST23_positive_1	0.2	239184	150394	214449	255742	235416	756	627	348	864	428	5403	363	406	7171	304	12015	6480	497	10539	11265	22214	15207
163	C18	2	815	D-(-)-Isoascorbic acid	[M-H]-	C6H8O6		CIWBSHSKHKDKBQ-DUZGATOHSA-N		430	TRUE	FALSE	TRUE	TRUE	41.00338:1747 43.78480:1340 44.99826:13922 46.07166:1294 48.14450:1297 49.05045:1306 49.51719:1452 49.67726:1385 53.61126:1403 54.41035:1305 55.01897:2196 58.09324:1247 58.42109:1225 58.84206:1178 59.01388:17430 59.90664:1327 60.06049:1188 65.34066:1172 66.69390:1218 67.51234:1160 68.44221:1123 69.04878:1161 70.37784:1204 70.56094:1181 71.01390:10922 72.18845:1170 72.55019:1269 72.99319:1692 73.0…	175.02499:437040 176.02966:0 177.03433:2241364	0.724	0.963	0.699	9	0.82	1.669	-1	175.025	BeePop_C18_ident_4_neg	Normalized unit: Intensity; Annotation method: NIST23_negative_1	0.43	1512844	785969	857032	859581	507841	144559	111941	116525	31223	288347	18677	68661	130335	107415	96774	311129	190588	193760	198599	183620	276133	121729
975	C18	1	4815	1-O-Cinnamoylglucose	[M+CHO2]-	C15H18O7		CJGRGYBLAHPYOM-HOLMNUNMSA-N		430	TRUE	FALSE	TRUE	TRUE	50.93616:1312 51.52882:1413 56.46096:1567 59.01385:13553 61.70769:1360 64.70057:1533 66.66195:1668 67.09560:1270 68.08086:1497 71.01387:3884 74.12576:1301 76.92153:1283 79.31342:1392 89.02444:2555 101.02452:1615 108.79974:1306 108.89597:1494 110.93359:1327 113.02449:3168 131.05019:3484 133.06606:1804 147.04515:77077 149.84181:1534 161.06082:23705 187.38454:1508 189.05580:4509 191.63676:1572 202.2…	355.10294:2603238 356.10760:441955 357.11227:323505	0.761	0.813	0.73	6	0.75	1.641	-1	355.103	BeePop_C18_ident_1_neg	Normalized unit: Intensity; Annotation method: NIST23_negative_1	0.14	2308488	1469909	1963636	2060214	2517608	0	0	0	0	0	0	0	0	0	0	0	0	0	0	0	2931	1809
6617	HILIC	1	266	L-Aspartic acid	[M+H]+	C4H7NO4		CKLJMWTZIZZHCS-REOHCLBHSA-N		430	TRUE	FALSE	TRUE	TRUE	41.84906:1735 42.03379:1710 43.01784:49506 44.04950:2107 44.76704:1572 46.02874:94661 49.45514:1372 51.41573:1344 53.27847:1549 60.04426:1407 61.02838:1773 61.46328:1406 64.24157:1491 66.08306:1211 69.06000:1692 70.02872:19383 74.02361:705351 74.06007:1541 74.85814:1357 75.07869:1534 79.55061:1277 80.04946:2963 83.57201:1476 88.03925:519089 88.50072:1407 89.16955:1405 96.39824:1443 98.08901:1350 …	134.04459:4193966 135.04925:248903 136.05392:28996	0.978	0.99	0.969	7	1	1.97	-1	134.045	BeePop_hilic_ident_1_pos	Normalized unit: Intensity; Annotation method: NIST23_positive_1	0.49	2203796	2035203	2184543	2128090	2083115	0	0	0	0	0	461224	2863	78957	294907	299180	342307	304626	323322	405102	452944	377181	241565
542	C18	1	2736	3-Deoxy-D-glycero-D-galacto-2-nonulosonic acid	[M-H]-	C9H16O9		CLRLHXKNIYJWAW-YOQZMRDMSA-N		430	TRUE	FALSE	TRUE	TRUE	54.31746:1305 56.61016:1362 58.64600:1531 58.72607:1284 59.01383:15926 71.01391:7570 72.06046:1218 72.61320:1294 73.02953:1900 79.95737:1944 80.96512:6169 85.02949:2205 87.00872:308798 87.37272:1505 89.02442:11951 94.59990:1384 96.45180:1439 101.02442:3866 106.46323:1444 113.02441:4865 121.05428:1370 124.28336:1299 125.39713:1348 174.89479:1425 195.02029:1404 214.30324:1456 221.06650:6374 252.716…	267.07196:2321240 268.07663:221700 269.08130:1984208	0.878	0.854	0.857	3	0.6	1.752	-1	267.072	Coke_C18_ident_4_neg	Normalized unit: Intensity; Annotation method: NIST23_negative_1	0.74	2328242	1341500	1278650	1166154	1161562	2540430	1691277	1503243	1804500	2181905	246328	343867	370709	395628	449891	593833	343675	308661	295019	351624	800266	290176
6643	HILIC	1	310	Stachydrine	[M+H]+	C7H13NO2		CMUNUTVVOOHQPW-UHFFFAOYSA-N		430	TRUE	FALSE	TRUE	TRUE	42.03335:109855 42.03384:298198 42.91297:73094 43.01783:506991 44.04947:461020 44.21233:63925 46.06512:385214 48.43648:62824 53.13610:73247 55.05420:938222 56.04944:131924 57.50250:79870 58.06509:16011261 59.04911:232223 59.59925:68271 65.01916:68325 65.31846:74500 70.06507:318084 71.04911:436345 71.07294:197226 72.08074:955424 76.48470:68328 81.03343:166465 83.04901:176038 84.08071:12458963 85.3…	144.10165:165475280 145.10632:13749462 146.11099:1184117	0.936	0.934	0.935	9	1	1.914	-1	144.102	BeePop_hilic_ident_1_pos	Normalized unit: Intensity; Annotation method: NIST23_positive_1	0.49	255583390	154021362	156579332	156123968	159388793	4839	9240	9100	4788	8213	101383158	3645390	35697822	68883644	67123478	115155047	85697398	90121504	93554553	94807977	8674657	3596329
612	C18	2	3133	3,4,2',4',6'-Pentahydroxychalcone	[M-H]-	C15H12O6		CRBYNQCDRNZCNX-DUXPYHPUSA-N		430	TRUE	FALSE	TRUE	TRUE	52.78050:1381 53.29753:1266 55.45364:1338 57.85552:1277 62.09618:1415 64.41603:1229 78.80124:1259 93.00463:1436 119.51788:1324 125.01247:1342 126.65476:1483 135.04520:9373 139.86250:1308 145.65315:1391 151.00385:10050 170.57777:1478 200.39894:1274 201.01872:1248 274.16791:1273	287.05609:105260 288.06076:17715 289.06543:0	0.709	0.918	0.656	3	0.38	1.551	-1	287.056	BeePop_C18_ident_3_neg	Normalized unit: Intensity; Annotation method: NIST23_negative_1	0.17	115526	79237	104145	106306	110481	0	0	0	0	0	0	7329	9052	21275	16101	0	0	0	0	0	24573	13633
1087	C18	2	5452	Secologanin	[M-H]-	C17H24O10		CSKKDSFETGLMSB-NRZPKYKESA-N		430	TRUE	FALSE	TRUE	TRUE	51.51793:1440 52.68491:1551 52.85863:1488 54.08114:1558 54.12220:1501 55.01897:2459 56.65889:1307 57.03462:1684 58.00605:1832 58.99849:1343 59.01385:35781 61.98840:2361 62.68820:1421 70.40543:1467 70.69864:1289 71.01386:15335 73.02950:2655 73.79984:1286 75.22775:1498 77.46140:1362 81.41040:1584 83.01393:2008 85.02948:6739 87.00867:7537 89.02441:11790 95.55507:1565 98.98488:1255 101.02441:10796 11…	387.12930:244369 388.13397:52405 389.13864:102414	0.663	0.657	0.552	17	0.49	1.407	-1	387.13	BeePop_C18_ident_1_neg	Normalized unit: Intensity; Annotation method: NIST23_negative_1	0.4	184702	141495	165637	181637	193029	4477	0	0	0	0	1894	18152	27894	23087	24736	40381	38553	42878	32923	34827	1090390	590972
7177	HILIC	1	1225	NP-024414	[M+H-2H2O]+	C15H24O5		CUFLPZGVKRBNEA-UHFFFAOYSA-N		430	TRUE	FALSE	TRUE	TRUE	52.25029:1433 53.03853:1583 55.01785:2063 55.05420:3095 57.03351:2011 57.67096:1276 58.08614:1253 65.44920:1574 66.04473:1329 67.05425:5553 69.03350:2838 71.04915:5096 75.30260:1426 76.17410:1390 76.38893:1465 79.05424:5182 81.06981:12156 83.04916:1831 84.49770:1339 85.06480:3073 91.05421:8433 91.80072:1252 93.06991:5056 94.59112:1314 95.04915:8769 95.08555:4521 97.06483:2246 98.06009:2143 99.044…	249.14828:451775 250.15295:182061 251.15762:2943099	0.754	0.825	0.699	60	0.62	1.605	-1	249.149	BeePop_hilic_ident_4_pos	Normalized unit: Intensity; Annotation method: NIST23_positive_1	0.14	394845	254374	367407	342428	366283	1250	1458	1026	1387	855	5748	414	2111	3647	3427	15172	9544	12418	8308	7359	45116	22972
550	C18	2	2780	2',6'-Dihydroxy-4'-methoxychalcone	[M-H]-	C16H14O4		CUGDOWNTXKLQMD-BQYQJAHWSA-N		430	TRUE	FALSE	TRUE	TRUE	54.13965:1491 54.85392:1461 55.73278:1373 57.30544:1429 59.01387:1434 59.86007:1173 62.01637:1263 63.45713:1637 65.00328:3786 71.90616:1352 76.79797:1391 77.99297:1545 81.20309:1350 89.02438:5512 97.02951:2292 103.36235:1351 122.00121:2066 149.99574:1485 165.01944:3110 179.22371:1253 181.21428:1169 181.21941:1271 201.86293:1324 203.16595:1404 222.84212:1445 223.75966:1236 227.07124:2149 228.41762…	269.08176:269239 270.08642:30779 271.09109:0	0.685	0.924	0.551	4	0.36	1.486	-1	269.082	BeePop_C18_ident_1_neg	Normalized unit: Intensity; Annotation method: NIST23_negative_1	0.14	257311	230939	256893	256680	250893	68638	64701	59009	50568	67700	3006	7726	8629	9994	12596	4969	9398	8957	9556	11215	3832	9144
134	C18	2	645	D-(+)-Ribonic acid .gamma.-lactone	[M+OH]-	C5H8O5		CUOKHACJLGPRHD-BXXZVTAOSA-N		430	TRUE	FALSE	TRUE	TRUE	42.17529:2100 43.29749:1940 44.99825:66361 49.62430:1579 51.61345:1550 52.46435:1705 53.25661:1716 53.70863:1944 54.11941:2028 56.06546:1898 57.94283:1566 58.48980:1636 59.01392:10884 64.12688:1870 67.25578:1462 70.97593:1665 71.01389:3528 75.00882:25189 76.02262:1880 85.58910:1805 90.10667:1737 93.03466:1981 95.74097:1499 99.00891:2639 101.02446:2548 103.48972:1524 117.64641:1546 127.16361:1864 …	165.04036:16659755 166.04503:1013430 167.04969:0	0.665	0.883	0.532	7	0.54	1.482	-1	165.041	BeePop_C18_ident_4_neg	Normalized unit: Intensity; Annotation method: NIST23_negative_1	0.57	11899270	4540675	5426206	4907202	5155961	14913	23314	33676	37602	49253	84048	371231	380010	284811	384726	1837185	894776	927532	909412	895141	8717260	3774092
3173	C18	1	5509	Chlorogenic acid	[M+H]+	C16H18O9		CWVRJTMFETXNAD-VQWGVLBKSA-N		430	TRUE	FALSE	TRUE	TRUE	60.07845:1415 64.42930:1446 72.06095:1237 79.05415:1867 89.03862:5073 89.29950:1395 91.89077:1279 96.53182:1334 96.98674:1260 100.41051:1346 107.04910:2428 117.03355:3413 125.19077:1324 135.04408:7996 135.79219:1311 140.48477:1325 145.02855:4498 163.03900:40646 167.93793:1300 182.32628:1399 213.16954:1612 243.40433:1646 251.69679:1291 342.25607:1396	355.10226:196696 356.10693:60664 357.11160:9920	0.812	0.953	0.821	6	1	1.801	-1	355.102	PureLeaf_C18_ident_2_pos	Normalized unit: Intensity; Annotation method: NIST23_positive_1	0.14	10678	5234	0	0	5270	0	0	13177	0	14274	0	65495	0	0	48040	0	0	0	0	1418	246792	129617
287	C18	1	1390	Sebacic acid	[M-H]-	C10H18O4		CXMXRPHRNRROMY-UHFFFAOYSA-N		430	TRUE	FALSE	TRUE	TRUE	48.62620:1334 52.51772:1359 55.08608:1231 57.03461:14212 59.98595:1180 60.12833:1296 60.97835:1503 65.47691:1409 70.42786:1380 71.40682:1319 77.79034:1302 83.05021:1779 83.88750:1346 84.91515:1311 86.65258:1424 95.86797:1315 96.96630:1399 100.95331:1735 111.08154:11296 116.94858:5845 137.09738:3514 139.11287:217880 144.94336:3107 145.75108:1516 157.12349:5416 162.05859:1358 163.83961:5683 164.836…	201.11316:2007784 202.11783:198404 203.12249:22619	0.912	0.957	0.92	6	1	1.902	-1	201.113	BeePop_C18_ident_1_neg	Normalized unit: Intensity; Annotation method: NIST23_negative_1	1	1700024	1190077	1658033	1799901	1798716	80278	122036	114620	114518	105743	83026	347032	225533	251032	251446	215614	330054	272580	280272	261684	201050	239582
691	C18	2	3502	Querecetin	[M-H]-	C15H12O7		CXQWRCVTCMQVQX-UHFFFAOYSA-N		430	TRUE	FALSE	TRUE	TRUE	52.01783:1405 53.53350:1199 53.81023:1480 55.47504:1736 57.03465:2430 57.84837:1384 62.29259:1325 62.45047:1368 62.79160:1223 66.73773:1240 67.61871:1271 68.09568:1537 68.51379:1260 68.92349:1506 69.03471:2290 72.16505:1498 81.03465:4311 83.01392:4352 84.68256:1326 89.14875:1533 90.41864:1417 93.03460:3949 97.02945:1848 107.05023:2067 107.08556:1377 108.02180:1496 108.73067:1173 108.95296:1431 10…	303.05099:969076 304.05566:176825 305.06033:12081127	0.698	0.77	0.627	31	0.78	1.548	-1	303.051	BeePop_C18_ident_1_neg	Normalized unit: Intensity; Annotation method: NIST23_negative_1	0.29	807650	442602	580259	712893	722918	0	0	0	0	0	0	1796	1680	2039	4859	0	0	0	0	0	168349	116228
7720	HILIC	1	2264	Sucrose	[M+Na]+	C12H22O11		CZMRCDWAGMRECN-UGDNZRGBSA-N		430	TRUE	FALSE	TRUE	TRUE	56.92788:1804 58.57963:1580 62.95282:1794 63.45635:1964 66.73369:1571 67.97581:1958 69.14319:1764 81.16595:1719 82.48015:1655 91.33452:1712 96.19444:1659 122.04055:1627 130.38960:1800 134.51921:1707 141.69156:1617 147.20097:1537 153.75093:1794 155.91357:1554 158.08119:1867 185.04198:236874 203.05257:510901 226.06810:2205 228.10323:1640 244.07904:17322 275.07382:2348 308.20071:1608 347.09549:2718 …	365.10486:3614271 366.10953:466073 367.11419:93804	0.964	0.968	0.979	3	1	1.96	-1	365.105	BeePop_hilic_ident_4_pos	Normalized unit: Intensity; Annotation method: NIST23_positive_1	0.57	3622177	3681215	3691477	3202191	3304631	25393376	17762518	18797224	19171531	19506761	4222120	304168	2969419	2799229	3296041	2816125	1711109	2011076	2335915	2000932	2009524	1300780
2166	C18	1	518	Lavandulol	[M+H-H2O]+	C10H18O		CZVXBFUKBZRMKR-UHFFFAOYSA-N		430	TRUE	FALSE	TRUE	TRUE	41.03858:9751 41.24945:1306 42.03382:2013 42.22242:1929 43.05422:6349 47.95471:1358 48.80266:1371 48.83289:1234 51.96474:1292 53.03857:4887 53.79449:1223 55.05421:21759 56.93908:1268 57.06987:32571 59.04908:1825 59.32209:1512 63.13107:1362 65.03849:2021 65.92160:1262 66.90338:1361 67.05421:50392 69.06986:29463 70.26418:1454 71.08549:3562 73.45640:1525 79.05423:29108 81.06985:443785 81.25089:1322 …	137.13229:852548 138.13696:82730 139.14163:3066	0.986	0.984	0.965	13	0.93	1.958	-1	137.133	Coke_C18_ident_1_pos	Normalized unit: Intensity; Annotation method: NIST23_positive_1	0.26	2003	1276	1256	1862	553	625470	629247	584517	614979	561949	330	289	273	620	0	1768789	1597300	11254	1602442	1724370	408	550
3329	C18	1	6364	Icariside B5	[M+H]+	C19H32O8		CZYPGTRKJFYXLT-SUHXYMONSA-N		430	TRUE	FALSE	TRUE	TRUE	50.48074:1367 50.76796:1162 52.88696:1214 55.05427:2946 56.70533:1464 58.72211:1520 63.05576:1281 63.81057:1487 66.65949:1436 67.05427:2148 69.03353:5535 69.06992:2300 73.49245:1459 81.06993:3262 83.39146:1462 85.02843:3320 86.70675:1432 90.89289:1335 91.05429:1703 93.06994:4073 95.08556:3291 98.32605:1347 99.08058:2668 102.93129:1469 105.04475:1542 105.06979:3023 107.08558:6757 108.78056:1239 10…	389.21664:1049989 390.22131:240029 391.22598:43229	0.927	0.931	0.842	26	0.62	1.798	-1	389.217	PureLeaf_C18_ident_1_pos	Normalized unit: Intensity; Annotation method: NIST23_positive_1	0.23	274541	171695	203790	253473	283134	0	0	0	0	0	375	286	301	1530	0	7609	6976	0	7779	9452	1182557	753066
6802	HILIC	2	569	.beta.-Phenyl-.gamma.-aminobutyric acid	[M+H]+	C10H13NO2		DAFOCGYVTAOKAJ-UHFFFAOYSA-N		430	TRUE	FALSE	TRUE	TRUE	43.84338:1442 44.23201:1371 45.04342:1434 52.48824:1327 55.01788:2162 59.26605:1205 60.04439:2130 64.73395:1290 69.03350:2356 70.06507:1388 72.04447:4046 73.02346:1635 78.02132:1122 84.04445:2791 85.02839:11111 86.67209:1448 90.66114:1285 91.99843:1297 92.06149:1162 98.06008:1698 114.05499:1482 123.86162:1228 126.05508:1956 127.03896:2480 135.67900:1489 145.04942:2857 145.07083:1360 146.25676:125…	180.10175:488715 181.10641:65886 182.11108:20252	0.593	0.795	0.439	3	0.5	1.365	-1	180.102	Coke_hilic_ident_1_pos	Normalized unit: Intensity; Annotation method: NIST23_positive_1	0.05	154912	93828	151611	162282	152959	234166	189332	269127	256265	280903	23787	5505	11805	23547	24970	11520	12026	13610	14064	14366	41466	33654
2111	C18	1	312	(3-Amino-2-methylpropyl)dimethylamine	[M+H]+	C6H16N2		DAMJSIMZZSEQRD-UHFFFAOYSA-N		430	TRUE	FALSE	TRUE	TRUE	40.10799:1306 41.81398:1436 44.04947:11471 46.57288:1433 48.25538:1239 51.91032:1376 55.05420:53788 57.05724:2194 58.06505:7009 59.52596:1185 69.90675:1200 71.04002:1223 72.08073:100942 77.06876:1231 85.08858:1445 89.91886:1266 100.11200:265375 105.51084:1369 117.13854:36619 118.08626:10708 118.12254:1698	117.13845:719695 118.14312:36328 119.14779:0	0.894	0.942	0.852	4	1	1.853	-1	117.139	method_blank_2_RP_pos	Normalized unit: Intensity; Annotation method: NIST23_positive_1	1	741264	507646	526741	615032	704311	695320	683304	634078	657875	653722	419199	340081	466620	555233	511321	640075	538868	531766	576102	587025	215494	228644
6890	HILIC	1	727	L-Theanine	[M+Na]+	C7H14N2O3		DATAGRPVKZEWHA-YFKPBYRVSA-N		430	TRUE	FALSE	TRUE	TRUE	46.50957:6914 48.87529:6450 50.79361:7061 54.31775:6360 54.71943:6011 57.01591:7325 57.57675:5737 57.69440:6758 58.09311:5893 58.87312:6637 58.91854:6592 64.97371:8495 68.91228:5779 78.89905:6628 85.40757:6500 98.23566:6486 99.67039:6362 109.16901:5756 124.22675:5663 137.14348:7597 152.03178:315855 152.06432:8233 152.06818:166966 179.07907:547007 180.06311:68873 180.56570:6985 197.08965:404650	197.08943:20237542 198.09410:1887509 199.09877:413447	0.98	1	0.955	5	1	1.967	-1	197.09	PureLeaf_hilic_ident_4_pos	Normalized unit: Intensity; Annotation method: NIST23_positive_1	0.14	50035	49192	63181	56233	59699	42901	58380	67948	68929	78776	18494	22427	23122	21112	22792	34364	27057	29847	31538	40356	10591969	9798327
3191	C18	1	5612	6-Hydroxy-3',4',5,7-tetramethoxyflavone	[M+H]+	C19H18O7		DBRWRTOHQLZSGK-UHFFFAOYSA-N		430	TRUE	FALSE	TRUE	TRUE	50.24840:1401 54.82305:1438 64.40915:1343 65.41486:1344 69.15057:1526 73.69043:1401 74.42318:1543 74.99833:1594 75.37782:1488 80.97524:1383 86.94781:1249 91.37061:1317 92.86909:1524 108.02068:2488 143.32797:1442 144.74113:1457 149.91647:1786 162.06767:1425 217.69193:1465 298.08389:6637 311.06491:1333 326.07843:4988 332.79559:1462 343.08130:2695 344.08853:1964 359.11261:18842	359.11234:265149 360.11700:49075 361.12167:8466	0.789	0.861	0.642	5	0.56	1.595	-1	359.112	Poppi_C18_ident_1_pos	Normalized unit: Intensity; Annotation method: NIST23_positive_1	0.26	125891	73481	97647	127177	132488	0	0	0	352	0	0	0	0	0	0	232125	153978	678	208178	205560	0	0
6615	HILIC	1	263	L-Asparagine	[M+H]+	C4H8N2O3		DCXYFEDJOCDNAF-REOHCLBHSA-N		430	TRUE	FALSE	TRUE	TRUE	42.03384:25506 43.01784:223750 44.01309:15782 44.04948:442570 44.51173:7733 45.04473:56475 46.02874:468097 47.59865:8230 48.40545:7495 50.71892:8342 51.22238:8057 55.98366:7209 56.82487:7809 58.04245:8576 60.04436:77428 61.78102:7455 70.02872:279701 73.26006:7577 74.02361:5860077 75.91225:7919 77.57966:6548 87.05524:3062927 88.03926:807498 93.09511:8454 94.62729:8516 98.02358:44195 99.00763:31496…	133.06056:15579561 134.06523:825468 135.06990:101932	0.995	0.997	0.985	11	1	1.989	-1	133.061	BeePop_hilic_ident_4_pos	Normalized unit: Intensity; Annotation method: NIST23_positive_1	0.51	10955160	8576085	8068046	8484808	8216500	1826	1538	1400	2269	5110	1726553	31267	616261	1115334	1202087	5813317	4225205	4638353	4826642	5315943	734582	490708
6579	HILIC	1	185	Niacinamide	[M+H]+	C6H6N2O		DFPAKSUCGFBDDF-UHFFFAOYSA-N		430	TRUE	FALSE	TRUE	TRUE	40.41916:1131 40.51365:1172 41.65151:1147 41.71169:1048 41.84177:1283 42.19245:1179 42.58422:1315 52.92238:1308 54.16681:1522 61.65663:1363 63.73438:1407 68.04955:2803 69.20350:1359 73.43732:1345 77.10909:5690 78.03385:2677 80.04802:2455 80.04950:49492 94.09209:1271 95.06030:2119 96.04439:13206 102.24776:1659 105.40599:1323 111.54045:1374 113.03455:1557 120.31037:1325 122.99419:1379 123.05530:222…	123.05517:970282 124.05984:54479 125.06450:220210	0.891	0.928	0.901	4	1	1.872	-1	123.055	PureLeaf_hilic_ident_4_pos	Normalized unit: Intensity; Annotation method: NIST23_positive_1	0.11	127517	29303	73058	87128	81543	9956	4264	9398	11599	10224	31587	3981	11199	17861	18123	43950	9064	30207	27313	32108	635531	108959
38	C18	2	199	2,3-Dihydroxy-2-methylpropanoic acid	[M-H]-	C4H8O4		DGADNPLBVRLJGD-UHFFFAOYSA-N		430	TRUE	FALSE	TRUE	TRUE	41.00334:8644 43.01897:28405 43.76983:1230 44.99824:7229 47.68234:1442 49.87995:1118 55.01894:37517 57.03457:3154 59.01385:249710 65.97873:1454 66.31800:1327 70.20089:1358 71.01387:114194 72.99316:1605 73.02951:25351 74.03285:1941 75.00874:6937 75.03377:17733 75.38377:1334 78.02442:1690 80.47434:1274 83.01385:10192 88.93107:1554 89.02438:21963 92.98334:1381 95.83365:1157 101.01299:4382 101.02440:…	119.03489:2573390 120.03956:0 121.04422:0	0.671	0.908	0.605	5	0.83	1.58	-1	119.035	BeePop_C18_ident_2_neg	Normalized unit: Intensity; Annotation method: NIST23_negative_1	0.69	4800318	3326067	3074197	2905004	3112136	22395726	227399	18821171	19740141	19882227	2136911	2292871	2410464	1993596	2344281	8015870	4943151	4598789	5071928	4710957	678096	389053
7589	HILIC	1	1985	Maltose	[M+H-H2O]+	C12H22O11		DKXNBNKWCZZMJT-WUJBLJFYSA-N		430	TRUE	FALSE	TRUE	TRUE	53.03859:8955 55.01782:9406 57.03349:25960 59.04914:3209 61.02839:33919 61.19777:1496 67.53163:1389 69.03348:70918 71.01274:3084 71.04913:7118 73.02840:11249 76.89478:1409 81.03345:19645 83.01273:2432 83.13828:1319 85.02839:402996 85.73019:1352 87.04401:5990 91.03892:16105 95.70438:1421 97.02838:69146 99.04406:11786 101.02328:2791 103.03890:6645 109.02836:30461 115.03887:3444 127.03589:3016 127.0…	325.11252:2212285 326.11719:260252 327.12185:50229	0.975	0.981	0.946	16	0.94	1.944	-1	325.113	Coke_hilic_ident_1_pos	Normalized unit: Intensity; Annotation method: NIST23_positive_1	0.27	203019	239132	243927	258122	283438	1669716	1798528	1757935	1705017	2067121	2449599	211904	1638243	2102330	2522162	243359	286965	312051	307868	296711	657	66735
6853	HILIC	2	665	6,7,8,9-Tetrahydrodibenzo[b,d]furan-2-ol	[M+H]+	C12H12O2		DLFLWVYSSLYVBK-UHFFFAOYSA-N		430	TRUE	FALSE	TRUE	TRUE	42.78270:1342 43.17107:1782 45.83679:1267 48.55690:1426 50.22161:1295 50.75206:1145 51.16573:1189 51.97830:1183 52.56676:1351 52.67921:1496 54.77375:1443 65.33675:1319 78.27146:1455 81.04478:2124 81.62770:1463 82.05255:3649 83.06051:1390 86.31102:1441 95.06039:4357 103.11958:1512 107.06039:2528 109.03957:1484 111.05521:13386 123.66888:1395 125.07101:1502 141.06590:4567 153.06592:9281 161.07101:13…	189.08679:1123775 190.09146:129664 191.09613:0	0.532	0.88	0.445	4	0.8	1.373	-1	189.091	Coke_hilic_ident_2_pos	Normalized unit: Intensity; Annotation method: NIST23_positive_1	0.14	21312	33394	34405	37219	35698	506028	477768	507205	482638	483058	6757	6515	9105	12562	13839	11126	37895	17443	50301	16586	26637	28956
7705	HILIC	1	2231	.beta.-Gentiobiose	[M+NH4]+	C12H22O11		DLRVVLDZNNYCBX-LIZSDCNHSA-N		430	TRUE	FALSE	TRUE	TRUE	51.29761:1481 54.18513:1432 54.57463:1330 55.01787:1541 57.03354:4619 61.02839:7276 68.08482:1424 69.03349:16977 73.02851:2265 74.24088:1358 74.59951:1488 81.03348:2469 81.29829:1320 85.02840:67290 88.65850:1275 91.03905:5934 97.02840:13960 98.51101:1358 99.04404:3105 109.02854:3603 127.03897:22977 133.11856:1474 145.04955:29552 145.05301:1977 146.34929:1377 147.06400:1544 152.12440:1686 163.0601…	360.14981:481623 361.15448:65039 362.15915:0	0.873	0.976	0.889	11	1	1.873	-1	360.15	Olipop_hilic_ident_2_pos	Normalized unit: Intensity; Annotation method: NIST23_positive_1	0.08	15710	29832	30227	28078	29130	14781	22570	27876	25885	26433	286773	2304	440346	33323	198230	4118	5149	5242	3498	2459	4038	2716
1026	C18	1	5131	3-(Benzoyloxy)-2-hydroxypropyl .beta.-D-glucopyranosiduronic acid	[M-H]-	C16H20O10		DLZMKPZOEYKXHQ-MQCRQNCBSA-N		430	TRUE	FALSE	TRUE	TRUE	52.35771:1590 53.00677:1301 53.82973:1332 54.52044:1324 54.67433:1324 54.68629:1360 55.11427:1366 56.40859:1724 59.01387:10818 68.06635:1412 68.97142:1548 71.01395:6220 71.15109:1502 74.80863:1493 74.82868:1500 75.00881:6395 75.92599:1334 76.33825:1573 80.09022:1436 82.78149:1416 85.02948:6549 87.00883:3064 89.02444:1508 91.05538:5387 93.09976:1488 95.01385:2016 99.00883:4406 100.00735:1375 113.0…	371.09811:478143 372.10278:68813 373.10745:16658	0.825	0.93	0.754	13	0.59	1.698	-1	371.098	BeePop_C18_ident_3_neg	Normalized unit: Intensity; Annotation method: NIST23_negative_1	0.43	315130	189988	329395	339857	346341	0	0	0	0	0	1975	21905	29551	41426	32541	41804	41441	45187	53623	45078	48272	28877
6639	HILIC	1	299	Methyl 3-(hydroxymethyl)pyrrolidine-1-carboxylate	[M+H-H2O]+	C7H13NO3		DNFNIHHMOVZOCZ-UHFFFAOYSA-N		430	TRUE	FALSE	TRUE	TRUE	40.42382:1599 41.46841:1493 42.03381:8691 42.31374:1355 43.01784:12450 44.04946:28591 44.11996:1641 47.54429:1482 48.90598:1295 49.34595:1458 52.98655:1339 54.03379:2953 54.67646:1417 55.01780:9603 55.05421:8188 57.03347:12661 58.06509:9602 58.57790:1470 58.60917:1436 63.66586:1381 65.06760:1427 68.04945:10832 70.02876:1608 70.06509:22872 71.04911:3035 72.08075:4431 72.74366:1634 74.05998:3608 79…	142.08609:1522807 143.09076:256491 144.09543:2090651	0.791	0.854	0.845	4	1	1.769	-1	142.086	BeePop_hilic_ident_4_pos	Normalized unit: Intensity; Annotation method: NIST23_positive_1	0.51	1018406	968189	947946	1015707	1027113	9844	11981	12191	14851	12794	853393	29226	305870	675809	868569	136356	126904	145409	152201	152856	285048	221448
3325	C18	1	6351	5-O-Demethylnobiletin	[M+H]+	C20H20O8		DOFJNFPSMUCECH-UHFFFAOYSA-N		430	TRUE	FALSE	TRUE	TRUE	55.16720:1537 56.69452:1487 67.86680:1327 69.74277:1476 72.50320:1641 74.42104:1554 85.02842:1814 113.02339:2838 113.56979:1350 130.30518:1320 145.71402:1496 148.05229:1768 148.69727:1317 161.18178:1356 165.05438:2080 166.96083:1503 169.01315:9973 197.00812:4370 207.48874:1449 209.29404:1353 217.12662:1321 221.38161:1296 240.85558:1324 273.66034:1463 283.06897:1518 313.07111:1523 328.09320:1746 3…	389.12280:396782 390.12747:80321 391.13214:10521	0.904	0.976	0.819	7	0.7	1.803	-1	389.123	Poppi_C18_ident_1_pos	Normalized unit: Intensity; Annotation method: NIST23_positive_1	0.26	172604	163008	173289	178581	181008	0	0	0	0	0	0	0	0	0	0	336244	335046	474	336515	339640	0	538
1847	C18	1	10267	Rebaudioside B	[M-H]-	C38H60O18		DRSKVOAJKLUMCL-WTASVWSWSA-N		430	TRUE	FALSE	TRUE	TRUE	84.02174:19193 85.02948:588736 87.00877:66228 87.25336:20974 89.02440:282679 95.01383:277096 97.02947:102025 99.00880:109915 101.02440:658379 108.02189:33462 108.69778:17642 111.00880:58892 112.01659:437995 113.02442:752152 114.07491:19902 116.70392:20367 119.03487:94482 119.41922:17759 125.02435:162881 130.07817:18030 131.03493:33477 140.12659:20759 143.03502:109228 143.38298:25632 145.81850:195…	803.36975:48208892 804.37442:20152908 805.37909:4401294	0.921	0.894	0.879	22	0.85	1.838	-1	803.371	Olipop_C18_ident_1_neg	Normalized unit: Intensity; Annotation method: NIST23_negative_1	0.31	6407	7907	25937	9432	16843	0	0	0	0	0	1482315	27376148	23133719	34531729	28111087	10181907	9426204	8631979	9395848	9906229	0	3276
6856	HILIC	1	669	N.epsilon.-Acetyl-L-lysine	[M+H]+	C8H16N2O3		DTERQYGMUDWYAZ-ZETCQYMHSA-N		430	TRUE	FALSE	TRUE	TRUE	43.18263:1295 46.51964:1415 50.94409:1399 61.65371:1274 64.00648:1366 65.17995:1491 74.91811:1244 75.56833:1239 76.06783:1282 81.78806:1202 82.31327:1252 84.08076:40760 84.08226:2802 95.74512:1362 109.37490:1233 126.09130:29851 128.20045:1120 130.08635:1599 134.95312:1151 135.16486:1198 137.18481:1420 137.39111:1183 142.58333:1175 143.11784:1894 143.47943:1165 151.24614:1563 177.43085:1323 182.23…	189.12323:916211 190.12790:88234 191.13257:0	0.791	0.93	0.808	5	1	1.776	-1	189.123	BeePop_hilic_ident_2_pos	Normalized unit: Intensity; Annotation method: NIST23_positive_1	0.24	573032	434936	446920	449855	419417	14440	3111	12852	2247	5853	267933	9460	48454	169564	153224	87075	72425	82505	79878	108003	125822	85264
7047	HILIC	1	986	N-Acetyl-D-galactosaminitol	[M+H]+	C8H17NO6		DWAICOVNOFPYLS-OSMVPFSASA-N		430	TRUE	FALSE	TRUE	TRUE	51.47497:1522 52.77150:1501 54.14100:1603 55.01785:2554 55.05420:1518 56.04946:62297 57.03347:11335 57.03429:1986 58.02874:2513 58.03738:1584 58.06512:18062 58.09261:1463 59.04906:1715 59.49101:1996 60.84575:1451 61.02840:10136 61.72406:1401 62.05900:2358 62.06002:47643 63.21111:1574 67.98522:1483 68.23677:1403 69.03348:14348 69.29604:1346 69.84283:1370 70.06509:5949 71.04915:2232 72.04436:10430 …	224.11264:3358769 225.11731:314940 226.12198:35458	0.801	0.826	0.567	17	0.68	1.572	-1	224.113	PureLeaf_hilic_ident_1_pos	Normalized unit: Intensity; Annotation method: NIST23_positive_1	0.51	758863	717144	696182	721674	720745	59194	73327	71807	83359	67626	2107364	9321	1365767	1663319	1812095	343333	362071	394326	445807	393749	2962997	2847386
7704	HILIC	1	2228	Leucrose	[M+NH4]+	C12H22O11		DXALOGXSFLZLLN-WTZPKTTFSA-N		430	TRUE	FALSE	TRUE	TRUE	53.03855:23636 55.01781:200243 56.43480:6150 57.03346:159488 57.52197:5820 59.04910:6021 60.05673:5942 60.80174:5733 60.92684:5544 61.02837:91389 69.03345:537167 71.01267:15220 71.04910:38313 71.05021:7089 73.02837:102750 74.94631:5758 79.78841:5529 81.03345:50866 81.74588:5265 83.01262:6140 85.02836:1553505 86.59289:5091 87.04404:24982 90.71303:5656 91.03886:16208 95.04899:6088 97.02834:480860 9…	360.14966:12165659 361.15433:1559234 362.15899:287762	0.953	0.979	0.936	13	1	1.938	-1	360.15	BeePop_hilic_ident_3_pos	Normalized unit: Intensity; Annotation method: NIST23_positive_1	0.54	11129811	17140345	17059221	13285212	14869007	4318509	6345603	6445726	6512098	6554779	21442941	48117	566999	1803626	1478517	911652	695523	784704	1017459	866355	1279444	894561
459	C18	1	2243	Tridecanedioic acid	[M-H]-	C13H24O4		DXNCZXXFRKPEPY-UHFFFAOYSA-N		430	TRUE	FALSE	TRUE	TRUE	52.27511:1339 54.50126:1251 59.27061:1220 60.12290:1483 61.40411:1560 67.44189:1573 76.53200:1336 85.88988:1500 87.74163:1461 108.35879:1267 112.60699:1321 133.30589:1722 146.96100:1778 170.39116:1498 177.46126:1506 179.14426:1652 181.15984:119114 198.41260:1414 199.17038:5531 205.57524:1266 224.98694:1347 225.14966:243692 243.16022:273708	243.16010:2337466 244.16476:278183 245.16943:0	0.954	0.954	0.965	3	1	1.944	-1	243.16	RP_Resuspension_2_RP_neg	Normalized unit: Intensity; Annotation method: NIST23_negative_1	0.97	89535	151933	110674	99729	101764	66854	91544	81841	78427	59512	46604	97680	82118	73213	81101	140734	184355	160324	160682	167473	72243	111985
929	C18	1	4525	3,5-Di-O-galloylquinic acid	[M-H-C7H4O4]-	C21H20O14		DYIWTUWURQKJDN-YQMRLJPGSA-N		430	TRUE	FALSE	TRUE	TRUE	51.73193:1790 51.88521:1327 52.57579:1949 52.71930:1305 53.99373:1341 54.92192:1810 55.37494:1440 57.03455:1772 59.01386:27547 64.94965:1362 67.01895:3424 69.03468:3020 71.01388:11488 73.02959:3284 77.33615:1555 77.58311:1450 78.95905:2981 81.03458:2561 83.05029:4656 85.02950:69778 85.79368:1460 87.00878:14400 89.02444:4628 91.64391:1523 93.03460:23789 97.02953:2108 97.08578:1395 99.04526:3617 10…	343.06662:3393507 344.07129:342530 345.07596:57952	0.825	0.822	0.768	10	0.91	1.722	-1	343.067	PureLeaf_C18_ident_4_neg	Normalized unit: Intensity; Annotation method: NIST23_negative_1	0.14	62373	0	18814	0	54661	0	0	0	0	0	0	0	0	0	0	0	0	0	0	0	3029892	1478869
466	C18	1	2273	N-Acetyltryptophan	[M-H]-	C13H14N2O3		DZTHIGRZJZPRDV-UHFFFAOYSA-N		430	TRUE	FALSE	TRUE	TRUE	51.78424:1330 53.60005:1328 54.27604:1284 58.02985:11557 58.85653:1415 59.10988:1292 59.35817:1448 68.57076:1436 71.19106:1291 72.00911:2044 72.04556:5779 74.02476:31800 74.02600:1812 75.77076:1264 84.44330:1443 93.52433:1312 98.02483:5835 100.62930:1238 106.98457:1201 116.03532:11024 116.05057:11079 130.06635:1772 134.15836:1216 142.06628:2490 152.14749:1488 159.09256:3284 180.00685:1319 201.103…	245.09305:768103 246.09772:103959 247.10238:8171	0.917	0.961	0.888	11	0.79	1.854	-1	245.093	PureLeaf_C18_ident_1_neg	Normalized unit: Intensity; Annotation method: NIST23_negative_1	0.14	7432	9498	12456	7718	4824	0	0	0	0	0	2258	2657	1944	6094	2024	2234	17981	21489	15768	12744	591139	355786
2795	C18	2	3473	Oleamide	[M+H]+	C18H35NO		FATBGEAMYMYZAF-KTKRTIGZSA-N		430	TRUE	FALSE	TRUE	TRUE	51.56084:1448 51.80787:1390 55.05425:4209 55.85529:1318 57.06989:5337 67.15547:1356 69.06986:7413 71.08556:2250 72.47352:1415 78.38740:1512 80.94784:1940 81.06992:2335 83.08554:5671 85.10117:1633 91.57381:1503 95.08551:3355 97.10119:4005 100.21844:1491 109.10117:2691 116.98019:1238 125.25716:1510 129.77438:1342 140.69441:1412 144.29710:1471 144.46939:1414 160.28304:1442 170.53255:1253 188.08870:1…	282.27887:487235 283.28354:95059 284.28821:8996	0.681	0.8	0.587	13	0.36	1.461	-1	282.279	PureLeaf_C18_ident_1_pos	Normalized unit: Intensity; Annotation method: NIST23_positive_1	0.66	350135	195960	271638	294525	277278	17077	17748	18324	21391	23218	42520	17380	10282	70151	21389	33743	28542	9333	30106	36961	174687	341458
2294	C18	1	1115	D-Sorbitol	[M+H]+	C6H14O6		FBPFZTCFMRRESA-JGWLITMVSA-N		430	TRUE	FALSE	TRUE	TRUE	41.48550:7406 43.01786:81647 43.28510:6351 45.03351:69200 48.63126:5635 52.70445:6069 52.85930:6805 53.03860:20812 53.90311:6186 55.01784:96677 55.05423:122880 55.64692:7640 57.03349:212585 59.04915:11046 61.02840:144250 65.03857:15199 65.20330:6166 67.05419:10706 69.03349:846741 71.04913:52582 71.18581:6120 72.71637:7062 73.02840:45648 75.04407:15005 79.55374:6427 81.03349:59640 83.04914:283440 …	183.08615:23455014 184.09082:1385727 185.09549:157035	0.989	0.991	0.962	23	0.92	1.959	-1	183.086	Poppi_C18_ident_1_pos	Normalized unit: Intensity; Annotation method: NIST23_positive_1	0.63	2352514	1412561	1077279	1083539	1170475	221512	111430	226793	24299	36303	1584882	309964	28234	352514	203371	21871659	9540694	975289	10148103	9909772	197342	256364
4005	C18	1	10089	Apigenin 6,8-di-glucopyranoside	[M+H]+	C27H30O15		FIAAVMJLAGNUKW-UHFFFAOYSA-N		430	TRUE	FALSE	TRUE	TRUE	67.24536:1438 86.39162:1518 92.47256:1347 99.18938:1534 103.23054:1455 104.23334:1358 107.04923:1577 121.02839:4416 176.28168:1452 177.01840:1766 189.01793:2137 195.02908:1982 203.03459:1803 214.70981:1462 235.11650:1624 265.45898:1471 283.05981:7070 294.05261:2966 295.06009:8628 307.06003:5144 308.06833:2281 313.07074:6653 320.06744:1801 321.07556:2899 322.21130:1558 325.07050:14575 335.09195:19…	595.16522:443195 596.16989:131818 597.17456:25254	0.865	0.902	0.775	25	0.54	1.711	-1	595.166	BeePop_C18_ident_1_pos	Normalized unit: Intensity; Annotation method: NIST23_positive_1	0.4	411643	197114	317311	408570	402281	0	0	0	0	0	57787	10560	0	70563	4239	100675	100444	571	107027	105397	1692860	1369149
858	C18	1	4189	(9Z)-5,8,11-Trihydroxyoctadec-9-enoic acid	[M-H]-	C18H34O5		FITAKYVPWCVTII-QBFSEMIESA-N		430	TRUE	FALSE	TRUE	TRUE	55.25203:1464 55.94206:1382 57.03459:3967 58.99578:1474 61.03758:1459 64.20669:1431 65.17691:1700 68.35323:1394 68.40530:1522 77.93636:1379 78.06370:1326 78.28320:1432 98.53123:1350 99.08148:10793 101.04745:1390 101.57719:1404 102.93351:1538 108.51109:1482 113.05795:1448 116.92886:1289 125.09713:2170 127.11278:5508 139.11282:18175 155.10767:1970 155.72617:1345 157.12355:2691 167.14447:3319 171.10…	329.23315:944302 330.23782:176489 331.24249:14063	0.978	0.98	0.939	12	1	1.952	-1	329.233	BeePop_C18_ident_1_neg	Normalized unit: Intensity; Annotation method: NIST23_negative_1	0.74	821331	734268	843411	828994	800057	35620	51997	58607	44704	48670	15359	154197	146853	166871	179849	173606	146165	170817	155866	151175	665041	680137
8190	HILIC	1	3274	Maltopentaose	[M+H]+	C30H52O26		FJCUPROCOFFUSR-GMMZZHHDSA-N		430	TRUE	FALSE	TRUE	TRUE	87.04407:23513 91.03725:3643 91.03897:58177 91.25438:2013 97.02840:379776 99.04405:58136 99.04611:3176 101.02336:9968 103.03900:7684 106.27752:2050 107.06044:2049 109.02840:129132 115.03897:18589 117.05460:3589 127.03897:436667 128.95872:1945 133.75398:2222 144.72490:1781 145.04958:736032 146.05295:2875 146.29240:1955 163.06015:127226 169.04929:2543 180.75493:1786 184.55949:1906 193.11656:1997 19…	829.28107:816704 830.28573:285404 831.29040:77238	0.944	0.869	0.792	12	0.67	1.768	-1	829.282	Olipop_hilic_ident_3_pos	Normalized unit: Intensity; Annotation method: NIST23_positive_1	0.22	48952	35307	42924	56112	57230	166624	170250	181376	230523	235396	503192	18727	205367	526935	434116	93824	112152	117482	123976	117398	0	0
3668	C18	1	8247	Myricetin 3-galactopyranoside	[M+H]+	C21H20O13		FOHXFLPXBUAOJM-MGMURXEASA-N		430	TRUE	FALSE	TRUE	TRUE	51.72238:1497 53.03858:2729 53.61837:1478 55.01783:2931 57.03349:5060 61.02840:10344 65.03860:1649 67.57727:1507 68.99713:8518 69.03350:18226 71.71768:1376 73.02841:2780 78.60015:1520 80.46284:1456 81.03348:6028 81.17119:1450 83.07702:1446 85.02842:39901 91.03896:4159 91.81148:1595 97.02833:12051 109.02839:7413 111.00771:5115 118.38480:1745 121.02837:1566 123.83866:1306 125.24713:1538 127.03894:7…	481.09723:821684 482.10190:174429 483.10656:32168	0.925	0.914	0.813	19	0.86	1.817	-1	481.098	PureLeaf_C18_ident_1_pos	Normalized unit: Intensity; Annotation method: NIST23_positive_1	0.29	189217	100449	129197	188873	219241	0	0	0	0	0	0	0	0	0	0	0	0	0	0	0	1304977	824595
6852	HILIC	1	660	N8-Acetylspermidine	[M+H]+	C9H21N3O		FONIWJIDLJEJTL-UHFFFAOYSA-N		430	TRUE	FALSE	TRUE	TRUE	55.05426:2887 55.56304:1178 56.04953:3563 56.33187:1244 57.25444:1333 58.06508:8875 62.05266:1285 66.25503:1338 70.06502:1646 72.04440:2124 72.08076:24097 75.21858:1253 77.18475:1274 84.08072:6903 86.06004:2913 87.97292:1339 92.00042:1187 100.07565:12147 109.09133:1359 110.26372:1446 111.65430:1348 112.11214:3130 114.09134:14943 117.10220:1368 128.07056:1755 142.08626:3620 163.41316:1338 170.0811…	188.17557:345443 189.18024:29109 190.18490:5873	0.787	0.918	0.744	9	0.56	1.665	-1	188.176	BeePop_hilic_ident_2_pos	Normalized unit: Intensity; Annotation method: NIST23_positive_1	0.14	309951	284764	282551	290805	300172	9139	6270	2684	2394	2010	57699	55794	60241	43058	53052	66391	82957	77255	86374	88373	47469	41124
3066	C18	2	4874	(2,6,6-Trimethyl-4-oxocyclohex-2-en-1-yl)methyl .beta.-D-glucopyranoside	[M+H]+	C16H26O7		FOONTNRMWNJWCL-ZSABPLCXSA-N		430	TRUE	FALSE	TRUE	TRUE	50.99998:1553 51.82802:1392 52.45165:1265 56.99557:1543 60.00598:1345 63.02552:1483 63.12580:1203 65.21391:1322 66.66845:1494 72.08077:6069 72.18408:1382 73.74548:1267 76.62386:1697 76.86282:1418 77.79879:1384 79.57742:1359 81.06985:1826 83.74532:1328 85.02836:2165 85.06482:1953 89.78412:1344 109.10108:1823 123.11678:2006 142.73180:1265 155.60338:1275 160.45471:1325 164.14427:1396 169.08601:1303 …	331.17474:174564 332.17941:58743 333.18408:15799	0.526	0.792	0.518	4	0.8	1.419	-1	331.175	BeePop_C18_ident_1_pos	Normalized unit: Intensity; Annotation method: NIST23_positive_1	0.26	175189	117579	159909	172040	183665	319	2570	1021	623	898	2592	3015	596	2598	325	88048	79737	1091	88407	81062	1369	3944
1477	C18	1	7742	1-Oleoyl-2-hydroxy-sn-glycero-3-phospho-(1'-rac-glycerol)	[M-H]-	C24H47O9P		FQQQKGAFQIIGLQ-VYFUBJQISA-N		430	TRUE	FALSE	TRUE	TRUE	55.14728:1417 57.73708:1498 61.20303:1377 61.60850:1555 61.77848:1666 63.35943:1381 69.03326:1702 70.86736:1453 73.41574:1387 75.99601:1711 76.29455:1394 78.95905:15540 84.85925:1500 87.00420:1404 87.39931:1415 92.52861:1525 96.17582:1648 98.11320:1538 103.24611:1607 105.78645:1525 113.33759:1891 116.47539:1921 135.32361:1310 152.99580:24900 158.39735:1321 159.26071:1555 163.67874:1646 171.00629:…	509.28827:347601 510.29294:93050 511.29760:0	0.878	0.859	0.787	6	0.6	1.719	-1	509.289	PureLeaf_C18_ident_1_neg	Normalized unit: Intensity; Annotation method: NIST23_negative_1	0.14	8264	8880	7062	4593	6375	0	0	0	0	0	3109	3938	0	2909	0	0	0	0	0	0	256418	292781
2461	C18	1	1841	2,3,4,9-Tetrahydro-1H-.beta.-carboline-3-carboxylic acid	[M+H]+	C12H12N2O2		FSNCEEGOMTYXKY-UHFFFAOYSA-N		430	TRUE	FALSE	TRUE	TRUE	49.94796:1427 50.86837:1322 51.44329:1340 52.69165:1521 53.29829:1250 54.73328:1187 55.05426:1410 63.10954:1309 64.31305:1321 65.88574:1305 65.96516:1292 67.27138:1247 70.35454:1619 71.45033:1315 73.99841:1433 74.02361:6309 75.99306:1304 86.75296:1285 89.05965:1307 92.29557:1276 95.04919:1308 98.99599:1292 101.38043:1294 102.54935:1335 107.04896:1199 107.36813:1295 111.04415:1372 130.49710:1262 1…	217.09692:601684 218.10159:62971 219.10626:11802	0.817	0.876	0.788	4	0.57	1.689	-1	217.097	BeePop_C18_ident_1_pos	Normalized unit: Intensity; Annotation method: NIST23_positive_1	0.34	456500	301300	348593	524855	554694	7288	10988	5124	8573	8543	76356	23055	7589	89757	17811	21395	20077	5868	23894	21951	60049	52948
2912	C18	1	4065	(-)-Homoeriodictyol	[M+H]+	C16H14O6		FTODBIPDTXRIGS-ZDUSSCGKSA-N		430	TRUE	FALSE	TRUE	TRUE	50.42199:1372 51.63567:1336 53.40643:1332 53.93465:1211 53.99067:1432 54.50224:1213 54.79088:1404 55.72602:1383 62.06552:1263 67.01788:3485 67.36306:1403 69.03350:1527 70.12222:1355 72.12552:1210 74.07933:1290 81.85802:1403 89.03854:2186 95.38361:1348 103.62796:1398 113.33311:1370 132.80867:1332 137.05969:2415 137.69986:1437 143.41206:1448 153.01816:18629 171.02878:3467 177.05441:8449 179.03387:2…	303.08646:242718 304.09112:30405 305.09579:0	0.783	0.943	0.689	6	0.67	1.662	-1	303.086	BeePop_C18_ident_1_pos	Normalized unit: Intensity; Annotation method: NIST23_positive_1	0.2	255000	146836	183143	270658	283696	7012	7306	6297	7018	8427	51640	8126	0	54167	1305	5688	5178	0	7364	8170	352	0
6742	HILIC	1	467	[2-(Acetylamino)phenoxy]acetic acid	[M+H-C2H2O]+	C10H11NO4		FXAVGVSUKFCXDK-UHFFFAOYSA-N		430	TRUE	FALSE	TRUE	TRUE	40.55051:1395 41.47544:1175 42.03383:1363 44.86452:1195 45.03351:3916 46.39346:1226 46.51379:1346 48.02026:1264 50.09653:1252 50.58070:1240 51.72333:1222 55.74979:1528 56.05618:1123 56.42458:1201 56.86207:1422 59.32304:1352 62.98242:1208 70.42126:1512 71.24158:1323 73.02843:15572 79.36165:1242 89.51810:1465 89.88885:1496 96.04440:51251 103.31198:1323 108.04440:1406 112.27799:1211 113.74046:1189 1…	168.06541:3845496 169.07008:354247 170.07475:69182	0.802	0.915	0.724	3	1	1.735	-1	168.066	BeePop_hilic_ident_2_pos	Normalized unit: Intensity; Annotation method: NIST23_positive_1	0.14	3513767	1028631	1777523	1880096	2011178	58018	87343	93609	97775	100956	36570	24218	28835	36533	35294	61097	39062	42022	44681	45932	38209	38877
1691	C18	1	9190	Limonin 17-.beta.-D-glucopyranoside	[M-H]-	C32H42O14		FYIKIBQJAJRKQM-ORFYTVCISA-N		430	TRUE	FALSE	TRUE	TRUE	68.99817:2762 69.03462:2794 71.01387:131088 71.05022:11853 73.02951:34694 75.00881:7500 77.76805:1460 77.80065:1619 81.54104:1449 82.62467:1554 83.01389:16751 83.05031:2923 84.22269:1535 85.02948:62243 85.05438:1575 86.00094:2094 87.00873:10013 89.02440:40077 91.85868:1520 93.65269:1698 95.01384:21462 95.05028:4418 97.02950:6901 99.00880:10191 99.04508:3120 101.02441:102569 107.05019:11640 107.85…	649.25000:2237660 650.25467:816568 651.25934:201104	0.934	0.96	0.853	43	0.93	1.87	-1	649.25	BeePop_C18_ident_1_neg	Normalized unit: Intensity; Annotation method: NIST23_negative_1	0.43	2636994	1428089	2212079	2450131	2560396	0	0	0	0	0	28954	122811	333900	406702	367509	787350	265520	755473	752382	263208	0	0
1794	C18	2	9943	4H-1-Benzopyran-4-one, 3-[[6-O-(6-deoxy-.alpha.-L-mannopyranosyl)-.beta.-D-glucopyranosyl]oxy]-2-[4-(.beta.-D-glucopyranosyloxy)phenyl]-5,7-	[M-H]-	C33H40O20		FYJOVKRHRUYSLY-QDSFYBSMSA-N		430	TRUE	FALSE	TRUE	TRUE	83.88052:1402 84.85973:1528 94.34255:1756 95.86988:1615 99.70684:1478 100.08234:1572 107.01374:2999 107.32628:1534 120.83320:1470 128.52962:1689 135.00882:1911 138.27884:1553 139.15070:1383 139.15471:1406 143.05028:1877 150.98421:1668 151.00360:4612 157.06580:1784 163.00368:2577 167.37373:1366 183.04507:3526 185.06068:4664 187.03998:2545 197.06090:1729 201.07312:1650 205.50600:1654 211.04002:4277…	755.20367:1307291 756.20834:425455 757.21301:132164	0.686	0.828	0.674	11	0.52	1.544	-1	755.204	BeePop_C18_ident_1_neg	Normalized unit: Intensity; Annotation method: NIST23_negative_1	0.23	944722	494883	917321	930690	913341	0	0	0	0	0	0	14051	15838	18916	25338	0	0	0	0	0	1259112	681395
2323	C18	1	1241	3-Hydroxycapric acid	[M+H]+	C10H20O3		FYSSBMZUBSBFJL-UHFFFAOYSA-N		430	TRUE	FALSE	TRUE	TRUE	43.05426:1967 45.77447:1239 49.29586:1356 53.17793:1234 55.05425:2501 55.48958:1677 56.29593:1338 59.04914:4257 60.17866:1336 66.29145:1243 67.05424:2713 69.06988:4446 71.04911:8127 72.87782:1230 75.36782:1292 77.07552:1222 79.05422:2931 81.06981:17436 88.87455:1165 91.05421:3970 93.06982:36826 95.08557:5454 97.06473:6359 105.06995:1809 107.08547:27419 107.08752:2099 109.06490:1526 109.10113:8334…	189.14836:886568 190.15303:103142 191.15770:10611	0.841	0.853	0.759	15	0.58	1.68	-1	189.149	Coke_C18_ident_1_pos	Normalized unit: Intensity; Annotation method: NIST23_positive_1	0.26	6157	5760	6132	6574	6367	746552	587661	726827	746087	746708	388	476	253	1095	522	59279	58209	796	52511	59693	984	914
6716	HILIC	1	428	D-Mannosamine	[M+H-H2O]+	C6H13NO5		FZHXIRIBWMQPQF-KVTDHHQDSA-N		430	TRUE	FALSE	TRUE	TRUE	40.46252:1936 41.03853:6089 41.72803:2197 42.03384:31935 43.01785:35761 43.04165:4040 43.40200:2019 43.42284:2260 44.04948:50245 45.03350:44872 45.33033:2148 45.90193:2590 46.02870:2958 48.93860:2177 52.69075:2219 53.03857:15099 55.01783:97859 55.01867:5649 55.05417:10241 56.04947:63163 57.03348:38580 57.05729:3776 58.02873:25802 58.06507:4908 58.84671:2475 59.04904:4899 60.02257:2133 60.04437:17…	162.07590:6079010 163.08056:438013 164.08523:192007	0.92	0.95	0.888	32	1	1.887	-1	162.076	Coke_hilic_ident_1_pos	Normalized unit: Intensity; Annotation method: NIST23_positive_1	0.32	843697	918410	992803	1013479	1041079	2858030	5356212	5162725	5063860	5131920	753853	451993	517228	937349	977928	1022037	1046588	1161742	1180037	1174705	588730	0
6798	HILIC	2	562	D-Glucosamine	[M+H]+	C6H13NO5		FZHXIRIBWMQPQF-SLPGGIOYSA-N		430	TRUE	FALSE	TRUE	TRUE	42.03387:1896 49.54004:1303 56.04950:1830 56.77372:1263 59.95040:1373 60.04439:2615 61.02843:2569 62.86243:1287 63.57343:1259 69.03352:3943 70.06514:4052 72.04438:4522 74.61970:1510 80.04954:2185 80.66382:1211 84.04440:4346 85.02834:10271 88.03928:6446 96.04429:2776 97.02836:4581 97.73557:1295 98.06001:1277 105.26435:1385 110.41012:1310 114.05499:4268 126.05500:2672 127.03902:4005 127.64503:1424 …	180.08649:2547023 181.09115:249695 182.09582:17835	0.737	0.897	0.688	14	0.93	1.667	-1	180.087	PureLeaf_hilic_ident_2_pos	Normalized unit: Intensity; Annotation method: NIST23_positive_1	0.24	1306474	1923458	1992620	1954795	1993073	17203468	17097093	16878614	18714688	16984573	739000	281375	549062	886145	1004460	820474	1010144	1116650	1127806	1072985	2438631	1849525
2438	C18	1	1727	Asn-Pro	[M+H-H2O]+	C9H15N3O4		GADKFYNESXNRLC-WDSKDSINSA-N		430	TRUE	FALSE	TRUE	TRUE	52.97105:1279 53.04124:1390 59.15613:1297 60.76204:1364 64.99575:1692 70.06519:3908 76.69263:1233 82.24198:1242 89.17128:1286 89.28618:1192 98.06001:1458 106.42819:1222 118.35718:1224 119.89474:1433 124.70139:1226 125.07085:17911 126.05493:1544 137.49298:1203 138.02644:1196 149.02167:1272 153.06593:3305 194.08130:2213 195.07635:20067 212.09198:3448 212.10309:2669 212.12785:1777	212.10269:226052 213.10736:29424 214.11203:34540	0.793	0.91	0.779	5	1	1.756	-1	212.103	BeePop_C18_ident_2_pos	Normalized unit: Intensity; Annotation method: NIST23_positive_1	0.17	306121	0	179127	201820	214350	632415	487593	447453	534989	373294	36865	10723	3973	40289	8153	10580	17800	5127	14204	13684	6920	5590
2794	C18	1	3462	6a-Hydroxy-6,9a-dimethyl-3-methylidene-dodecahydroazuleno[4,5-b]furan-2,9-dione	[M+NH4]+	C15H20O4		GEUJJEYGSRWXPC-UHFFFAOYSA-N		430	TRUE	FALSE	TRUE	TRUE	51.93293:1367 53.38165:1342 53.90992:1304 57.06987:1859 61.64367:1340 61.70294:1345 67.67410:1512 69.03345:2413 71.83409:1332 76.52002:1398 79.05417:1847 81.06982:2663 83.04917:4674 83.98654:1257 84.55134:1422 90.00002:1429 91.05425:5423 93.06989:5299 105.06989:4861 106.59293:1247 107.08553:5393 109.02837:2930 109.06478:3151 113.77282:1357 119.08551:2105 121.06481:5962 121.94006:1326 123.08025:16…	282.16974:1123748 283.17441:168651 284.17907:34252	0.77	0.775	0.643	22	0.59	1.563	-1	282.17	BeePop_C18_ident_2_pos	Normalized unit: Intensity; Annotation method: NIST23_positive_1	0.4	1119892	717089	824582	1053239	1028702	1362	2117	2329	1497	402	8670	2723	962	9424	1786	26810	22412	1175	25633	26155	70056	52956
6726	HILIC	2	441	DL-Ethionine	[M+H]+	C6H13NO2S		GGLZPLKKBSSKCX-UHFFFAOYSA-N		430	TRUE	FALSE	TRUE	TRUE	42.03382:1575 42.54872:1519 42.82495:1479 44.04945:11946 48.60931:1388 54.52929:1735 55.20975:1435 55.73238:1280 56.04943:518322 57.08759:1512 60.06804:1468 61.53601:1379 63.02625:10555 70.36671:1399 71.62761:1377 72.14931:1505 74.02361:152459 74.05998:144244 79.37885:1333 84.04432:56754 84.08536:1451 85.02834:15560 95.17287:1594 100.03936:1999 102.05486:708937 126.00460:1695 129.84377:1485 139.0…	164.07373:2566535 165.07840:192168 166.08307:31644	0.977	0.564	0.609	7	0.47	1.558	-1	164.074	BeePop_hilic_ident_1_pos	Normalized unit: Intensity; Annotation method: NIST23_positive_1	0.22	1856624	1713927	1633908	1698052	1626973	20284	24277	28093	28673	29856	38911	16173	21738	29421	31450	123968	110137	111422	146949	127147	104307	90146
2476	C18	1	1907	Pantothenic acid	[M+H]+	C9H17NO5		GHOKWGTUZJEAQD-UHFFFAOYSA-N		430	TRUE	FALSE	TRUE	TRUE	54.43748:1289 55.03964:1286 57.06989:6614 59.04918:4190 60.43087:1422 66.30780:1373 67.05422:3770 69.06992:3834 70.02878:4879 70.45436:1287 72.04444:7188 78.98777:1252 81.98305:1458 84.03361:1346 85.06486:5005 86.28631:1392 90.05494:57845 95.04918:1922 96.08062:1415 98.02368:8155 103.07538:4004 104.78032:1375 106.91382:1494 113.94734:1396 116.03419:6541 117.40041:1499 124.07571:7449 135.83949:133…	220.11777:425804 221.12244:43122 222.12710:8790	0.915	0.927	0.854	17	0.65	1.802	-1	220.118	PureLeaf_C18_ident_1_pos	Normalized unit: Intensity; Annotation method: NIST23_positive_1	0.31	30898	369040	501710	544717	541995	6999	6986	6607	10128	10408	7542	7600	4106	48914	10923	6415	31447	4914	29200	24675	7572	317434
286	C18	1	1381	Bergaptol	[M-H]-	C11H6O4		GIJHDGJRTUSBJR-UHFFFAOYSA-N		430	TRUE	FALSE	TRUE	TRUE	46.78146:1460 47.69910:1518 65.00333:2910 70.44275:1296 70.68342:1581 75.83752:1637 78.52183:1641 88.74152:1323 89.03966:2071 90.38248:1294 92.94422:1399 96.57971:1255 100.10702:1460 100.95351:1956 101.03962:4195 103.01889:2531 105.03460:1437 115.00233:1392 116.94852:3765 117.03461:84392 119.05035:6256 124.95954:1282 126.57474:1513 126.93247:1274 144.94348:3870 145.02951:27778 147.04539:6951 163.…	201.01933:1238507 202.02400:158359 203.02867:0	0.911	0.927	0.921	6	0.86	1.868	-1	201.019	Coke_C18_ident_1_neg	Normalized unit: Intensity; Annotation method: NIST23_negative_1	0.54	148851	81118	151486	132303	129435	1003080	929700	1231428	1200018	1219731	0	97002	50803	105182	83526	35972	38644	32812	36016	35391	1664	0
486	C18	2	2347	Trolox	[M-H]-	C14H18O4		GLEVLJDDWXEYCO-UHFFFAOYSA-N		430	TRUE	FALSE	TRUE	TRUE	50.00121:1321 51.62765:1599 53.55033:1427 53.86273:1494 57.86297:1277 59.01390:17859 63.20397:1451 70.52641:1516 72.03856:1483 79.95741:57131 80.96526:2644 81.07104:4513 81.95314:2167 85.15538:1464 95.05028:2141 97.06597:5737 100.93093:1498 108.02165:3013 114.94933:1456 117.64706:1407 120.05811:1518 120.16319:1349 121.06599:2096 122.03745:2730 123.04516:3377 127.07667:2315 136.90970:1787 143.2889…	249.11319:2015710 250.11786:309281 251.12253:45467	0.696	0.857	0.671	3	1	1.636	-1	249.113	RP_Resuspension_2_RP_neg	Normalized unit: Intensity; Annotation method: NIST23_negative_1	1	45340	122441	75075	67644	75869	50992	100561	83403	76509	70109	47709	119788	79923	81035	72902	54624	113137	80962	72471	72100	50412	116938
3322	C18	1	6332	Octaethylene glycol	[M+NH4]+	C16H34O9		GLZWNFNQMJAZGY-UHFFFAOYSA-N		430	TRUE	FALSE	TRUE	TRUE	57.69646:1373 58.12163:1430 59.04915:1523 61.96074:1374 62.35043:1803 62.67329:1280 87.04408:2484 89.05971:62671 92.37541:1383 95.23643:1352 122.28184:1293 123.83163:1554 133.08592:34413 141.45821:1555 158.23683:1437 177.11221:9939 213.94913:1424 227.06366:1435 239.15012:1382 327.20190:1585 371.22784:3872 390.47696:1454	388.25391:567048 389.25857:89963 390.26324:13296	0.879	0.948	0.898	6	0.67	1.815	-1	388.254	Olipop_C18_ident_1_pos	Normalized unit: Intensity; Annotation method: NIST23_positive_1	0.69	288175	536198	330259	354493	394193	102919	464651	182540	185662	180238	97534	478136	6004	206925	2932	83623	410192	5098	155019	153148	117328	500582
6870	HILIC	2	685	2,6-Diaminopimelic acid	[M+H]+	C7H14N2O4		GMKMEZVLHJARHF-UHFFFAOYSA-N		430	TRUE	FALSE	TRUE	TRUE	43.12402:1306 43.61847:1283 44.04946:3187 44.22647:1186 54.65490:1393 56.04943:1667 57.59672:1411 58.33905:1214 58.39945:1116 58.71732:1252 62.06001:17486 74.06004:4469 79.12869:1225 84.04434:16555 91.75547:1643 95.94209:1232 101.09858:1278 111.51086:1394 128.07062:4318 130.04973:2123 133.91397:1151 145.07599:1682 146.77902:1243 148.06337:1660 149.07100:2570 173.07098:3577 173.09216:1684 174.0761…	191.10240:2282206 192.10707:209968 193.11174:15954	0.697	0.956	0.564	5	1	1.616	-1	191.103	BeePop_hilic_ident_1_pos	Normalized unit: Intensity; Annotation method: NIST23_positive_1	0.49	1500352	1005977	1043934	945366	1054520	8439	6847	7317	4328	6790	854484	2013	128998	672998	646193	91921	108642	114359	150327	130099	1882916	1410277
8198	HILIC	1	3287	.beta.-D-Glucopyranosyl-(1->2)-6-O-((2E)-2-methylbut-2-enoyl)-.alpha.-D-glucopyranosyl .beta.-D-glucopyranosyl-(1->2)-6-O-((2E)-2-methylbut-2-enoyl)-D-glucopyranoside	[M+Na]+	C34H54O23		GPZTUSOZVPQZRL-QYFHDZHSSA-N		430	TRUE	FALSE	TRUE	TRUE	101.00832:2120 108.39434:1593 111.17951:1920 121.59924:2241 124.02415:2997 127.56508:1606 143.01866:3579 157.03450:3094 171.18826:1571 171.19418:1791 179.84769:1641 187.31299:1721 220.68604:1827 265.07690:2942 272.53217:1961 273.17126:1778 306.45477:1993 321.83185:1935 333.11560:1920 339.41519:1656 347.09457:5525 362.73184:1942 365.10550:3701 367.10797:7978 367.12094:42392 409.13223:2539 410.2982…	853.27905:128511 854.28372:42917 855.28839:11728	0.898	0.879	0.824	3	0.5	1.564	-1	853.295	Poppi_hilic_ident_1_pos	Normalized unit: Intensity; Annotation method: NIST23_positive_1	0.14	0	0	0	0	0	1446	818	1818	2180	1730	5812	3164	3514	2136	6665	101396	101916	113386	118644	116192	0	0
754	C18	1	3769	2-Oxiraneoctanoic acid, .eta.-hydroxy-3-octyl-	[M-H]-	C18H34O4		GQEOLYBERRZZCE-UHFFFAOYSA-N		430	TRUE	FALSE	TRUE	TRUE	54.78244:3913 57.03461:53735 58.00599:5454 59.87940:4730 60.87454:4282 62.61430:4029 62.72664:5393 66.92292:4712 67.29525:6339 81.49232:4120 85.45267:4377 85.78507:4993 96.11314:3913 99.08169:4638 100.40459:4346 100.56429:3945 105.08413:4249 113.09724:12991 119.30734:4116 120.95196:4717 125.09730:7988 127.11292:70087 139.11285:5387 141.12860:9115 143.10782:9960 147.29428:5409 150.91866:5199 153.9…	313.23853:9975948 314.24319:1808274 315.24786:274571	0.865	0.916	0.725	7	0.7	1.717	-1	313.238	RP_Resuspension_2_RP_neg	Normalized unit: Intensity; Annotation method: NIST23_negative_1	1	150223	279612	215924	229200	222516	140221	268182	195790	167505	187206	142353	303144	184720	212731	147111	137970	296283	160964	175116	184774	175767	294760
1410	C18	2	7336	p-Phlorizin	[M+CHO2]-	C21H24O10		GSTCPEBQYSOEHV-QNDFHXLGSA-N		430	TRUE	FALSE	TRUE	TRUE	51.66946:1326 51.96575:1343 54.02275:1691 61.07097:1591 65.39204:1523 72.35037:1371 81.03456:1490 82.01613:1447 85.31913:1406 93.03454:2935 97.75331:1454 105.60386:1553 119.05017:1710 123.04529:3446 125.02460:2001 140.08533:1528 142.58423:1457 142.95772:1464 167.03494:11612 202.34439:1576 222.80116:1397 227.05722:1337 244.87656:1484 273.07684:16265 317.72205:1407 375.82248:1512 407.53235:1458 463…	481.13489:169050 482.13956:39386 483.14422:0	0.706	0.827	0.6	6	0.3	1.478	-1	481.135	BeePop_C18_ident_2_neg	Normalized unit: Intensity; Annotation method: NIST23_negative_1	0.14	130418	103286	150440	149564	147400	0	0	0	0	0	0	0	0	0	0	0	2046	0	0	0	23705	12864
2260	C18	2	981	cis-Aconitic acid	[M+H]+	C6H6O6		GTZCVFVGUGFEME-IWQZZHSRSA-N		430	TRUE	FALSE	TRUE	TRUE	42.84539:1447 43.01783:11517 46.73084:1425 51.99864:1356 52.46349:1241 55.01789:2493 55.60866:1342 58.07169:1393 59.77939:1361 62.98820:1297 64.81057:1272 68.65294:1383 68.99709:42396 74.11253:1400 82.46082:1437 84.88895:1449 85.75846:1354 85.92493:1167 87.00760:6200 94.62576:1292 111.00762:19041 115.00262:4859 119.43848:1452 129.01819:38401 129.77051:1768 139.00255:26035 144.59383:1210 146.03448…	175.02345:705470 176.02812:42040 177.03279:7278	0.622	0.925	0.683	6	1	1.627	-1	175.024	Olipop_C18_ident_4_pos	Normalized unit: Intensity; Annotation method: NIST23_positive_1	0.49	399434	659925	378444	378014	404702	0	0	0	0	0	405464	265323	3776	390526	527177	441690	721765	129331	524160	559720	131905	259720
205	C18	2	1023	7-Keto-8-aminopelargonic acid	[M-H]-	C9H17NO3		GUAHPAJOXVYFON-ZETCQYMHSA-N		430	TRUE	FALSE	TRUE	TRUE	70.20042:1279 70.94411:1516 78.94975:1196 81.31588:1476 85.30878:1368 96.79047:1331 97.06591:2320 100.69801:1655 117.92855:1513 123.08170:1656 125.09724:33709 142.12390:3846 186.11365:42639	186.11354:686785 187.11821:64440 188.12288:0	0.749	0.868	0.659	3	0.43	1.565	-1	186.114	Poppi_C18_ident_1_neg	Normalized unit: Intensity; Annotation method: NIST23_negative_1	0.57	136402	75182	138593	137442	140358	66286	58227	65377	52283	63755	8561	37601	45681	64487	63468	516248	518359	525568	506974	532695	30209	20839
814	C18	2	3998	4-O-.beta.-Galactopyranosyl-D-mannopyranose	[M-H-H2O]-	C12H22O11		GUBGYTABKSRVRQ-GAQSDDIXSA-N		430	TRUE	FALSE	TRUE	TRUE	52.92500:1269 54.31478:1489 57.03455:1953 59.01384:13610 71.01390:12681 73.02953:6360 74.16540:1311 74.64053:1439 78.50208:1445 78.76533:1369 82.57618:1343 85.02956:5117 86.55994:1269 91.02204:1335 101.02454:4136 113.02447:3248 119.37875:1417 123.24268:1544 131.03505:1495 154.62695:1670 161.04581:1684 168.70038:1412 188.13168:1411 203.56212:1485 216.20728:1633 235.08168:1391 244.71082:1303 268.75…	323.09827:137884 324.10293:0 325.10760:0	0.656	0.861	0.691	8	0.57	1.556	-1	323.098	BeePop_C18_ident_4_neg	Normalized unit: Intensity; Annotation method: NIST23_negative_1	0.11	230731	80529	116785	132670	140451	70675	75488	0	87568	68571	7649	44504	14486	12649	39479	24784	13278	15785	29045	32196	3504	3721
1085	C18	1	5447	Lactose	[M+CHO2]-	C12H22O11		GUBGYTABKSRVRQ-JMNOBNSJSA-N		430	TRUE	FALSE	TRUE	TRUE	50.91127:2356 52.27854:2274 55.01895:11555 57.03462:7801 57.67510:2239 59.01387:444234 69.03464:9488 71.01389:242044 73.02953:115061 75.29887:2348 79.95734:5562 80.53661:2327 80.93285:2427 80.96516:6017 81.03462:6322 83.01385:27600 85.02950:47184 87.00876:17084 87.12441:2442 89.02441:257605 95.01386:17151 97.02952:55822 99.00881:4096 99.04527:2982 101.02443:228714 105.09494:2273 109.56936:2069 11…	387.11398:32463454 388.11865:4982986 389.12332:1047952	0.899	0.915	0.905	23	1	1.873	-1	387.114	Coke_C18_ident_1_neg	Normalized unit: Intensity; Annotation method: NIST23_negative_1	0.34	8975002	16758637	18498189	10696622	17096472	26491446	20982632	21312676	22849456	20935652	12996535	17207032	22950695	16736819	16777011	965938	12598860	10886531	267374	242862	1562382	8665358
1388	C18	1	7207	2,4-Bis(1,1-dimethylethyl)phenol phosphate	[M-H]-	C28H43O4P		GUDSEWUOWPVZPC-UHFFFAOYSA-N		430	TRUE	FALSE	TRUE	TRUE	59.78836:1738 59.84261:1568 61.60394:1643 62.96413:4649 65.11835:1313 73.22218:1694 75.63474:1573 76.63855:2086 78.72195:1531 78.95907:12624 79.86314:1685 80.73370:1750 92.48039:1702 96.96008:4878 100.13985:1633 104.06104:1284 118.90678:1776 135.37917:1531 136.56602:1464 175.11292:2198 177.87939:1512 180.07037:1767 189.12846:42397 205.15974:147999 236.76044:1582 251.08430:6012 267.11551:5145 270.…	473.28235:2397833 474.28702:770293 475.29168:123539	0.908	0.896	0.896	4	1	1.867	-1	473.283	RP_Resuspension_2_RP_neg	Normalized unit: Intensity; Annotation method: NIST23_negative_1	0.06	3060	3018	3966	15777	4271	0	3828	0	0	0	5715	29803	22468	18666	24383	7894	26241	17229	13445	8871	8521	22422
603	C18	2	3078	7-Hydroxy-6-methoxydihydroflavonol	[M-H]-	C16H14O5		GUMFPOIJOXLCLA-JKSUJKDBSA-N		430	TRUE	FALSE	TRUE	TRUE	50.28448:1329 54.53923:1317 56.04333:1539 56.77779:1399 59.95603:1638 60.41899:1580 63.02403:3338 63.60315:1640 65.00331:41118 66.55451:1377 71.40712:1457 80.02676:4165 82.15657:1523 82.59374:1416 88.68045:1428 89.00326:11689 90.76749:1626 91.01893:8061 92.15255:1509 94.00602:5997 95.01380:13513 95.10586:1498 96.02168:2578 97.02949:15368 104.89108:1763 108.02167:27015 109.02952:13651 119.01385:23…	285.07666:3571983 286.08133:564763 287.08600:33787	0.683	0.848	0.657	5	1	1.619	-1	285.077	BeePop_C18_ident_1_neg	Normalized unit: Intensity; Annotation method: NIST23_negative_1	0.14	2985362	2543311	2782260	2828732	3040319	0	0	4866	4156	0	0	5507	6199	4786	7549	0	0	0	0	0	0	0
7007	HILIC	1	918	Pro-Thr	[M+H]+	C9H16N2O4		GVUVRRPYYDHHGK-VQVTYTSYSA-N		430	TRUE	FALSE	TRUE	TRUE	54.19616:1385 58.19445:1216 58.53648:1335 61.85616:1467 70.06511:12929 73.68031:1256 78.89459:1256 81.03336:1643 82.30433:1173 87.63387:1348 116.08729:1487 150.26915:1352 158.08110:1626 172.62090:1475 188.64279:1445 199.08728:1468 217.09720:9513 217.10495:3633 217.11810:2911	217.11807:984930 218.12274:103040 219.12741:48141	0.779	0.926	0.772	3	1	1.75	-1	217.118	PureLeaf_hilic_ident_3_pos	Normalized unit: Intensity; Annotation method: NIST23_positive_1	0.16	290372	256576	258634	238080	239410	15189	21198	34351	37522	30323	23786	4786	10804	20521	87305	56483	45434	50200	50246	46570	674958	544341
6725	HILIC	2	440	D-(+)-Mannose	[M+H-H2O]+	C6H12O6		GZCGUPFRVQAUEE-KVTDHHQDSA-N		430	TRUE	FALSE	TRUE	TRUE	41.69892:1315 42.03387:2038 43.01789:1877 43.43061:1163 45.03351:3168 47.46784:1391 47.49806:1152 48.24274:1229 55.01785:6480 55.59758:1220 57.03354:2704 59.26445:1412 60.04440:2939 61.02849:1718 61.04777:1552 61.73687:1257 62.70200:1445 69.03352:6782 71.11764:1374 75.06335:1923 80.03239:1420 80.03806:1319 81.03359:1798 85.02840:15686 85.04774:2548 86.03179:1508 92.47314:1248 97.02844:4522 98.031…	163.06029:506894 164.06496:45492 165.06962:0	0.727	0.89	0.68	12	0.67	1.611	-1	163.06	Coke_hilic_ident_1_pos	Normalized unit: Intensity; Annotation method: NIST23_positive_1	0.16	34595	45140	45658	47557	61196	309888	411663	370088	343462	425957	303202	29145	235146	317263	349848	41042	47125	45870	47158	47275	6696	6752
2185	C18	2	619	4-Hydroxy-L-glutamic acid	[M+H-H2O]+	C5H9NO5		HBDWQSHEVMSFGY-SCQFTWEKSA-N		430	TRUE	FALSE	TRUE	TRUE	40.02628:2313 41.03858:3214 41.04567:1508 41.96845:1234 42.04196:4268 43.01783:15441 43.21102:1361 44.02119:8343 45.03350:4781 46.03687:3180 47.36127:1326 47.61855:1406 47.94114:1356 49.91804:1569 50.06044:1271 52.89031:1340 53.03857:4313 53.19974:1343 53.84898:1292 53.91039:1237 54.00023:1313 54.04191:6832 55.01782:28696 56.02118:23932 56.02199:1995 57.03346:15462 57.19420:1455 58.03681:18146 58…	146.05270:1312953 147.05737:211603 148.06204:0	0.555	0.808	0.508	13	0.87	1.312	-1	146.045	Coke_C18_ident_3_pos	Normalized unit: Intensity; Annotation method: NIST23_positive_1	0.03	58604	0	0	0	45940	1222466	1326700	0	1301137	1300382	30501	7012	8811	0	13489	31982	34100	10916	23482	23037	6893	5810
4317	C18	1	11656	2-Linoleoyl-1-palmitoyl-sn-glycero-3-phosphoethanolamine	[M+H]+	C39H74NO8P		HBZNVZIRJWODIB-NHCUFCNUSA-N		430	TRUE	FALSE	TRUE	TRUE	79.05421:10344 81.06985:38545 81.07126:2481 82.31550:1670 83.08549:12099 85.10117:6856 86.09636:2555 89.05965:1593 91.05413:8809 91.70016:1729 92.77625:1398 93.06988:7443 95.08549:35538 95.08725:2673 95.11568:1814 97.10105:8308 105.06979:3100 107.08551:4114 109.10114:15287 111.36708:1538 119.08548:1956 119.40183:1653 123.11684:6891 124.99986:2207 125.62012:1578 128.40443:1578 133.10120:5476 135.1…	716.52179:891892 717.52646:400147 718.53113:76722	0.866	0.9	0.845	22	0.73	1.777	-1	716.523	BeePop_C18_ident_1_pos	Normalized unit: Intensity; Annotation method: NIST23_positive_1	0.2	440768	420331	365541	591899	455615	9440	2810	0	3259	1512	5030	8419	6028	4689	26664	0	0	0	0	0	0	5733
2328	C18	1	1248	Kynurenic acid	[M+H]+	C10H7NO3		HCZHHEIFKROPDY-UHFFFAOYSA-N		430	TRUE	FALSE	TRUE	TRUE	43.11155:1704 46.97039:1429 49.29911:1399 51.72701:1445 58.39186:1484 72.10546:1426 75.43905:1598 81.43539:1347 82.32910:1518 89.03850:15738 94.96935:1604 116.04939:75501 126.66185:1614 134.06007:5842 138.98616:1702 144.04410:8628 162.05486:965743 164.05933:1839 170.94482:1598 179.00974:1667 180.89439:1766 183.99760:1678 185.07091:4325 190.04977:504961 190.08601:3801	190.04961:3671249 191.05427:417186 192.05894:48108	0.95	0.923	0.908	3	0.75	1.861	-1	190.05	BeePop_C18_ident_1_pos	Normalized unit: Intensity; Annotation method: NIST23_positive_1	0.31	2903027	1704579	2192674	2996818	3194683	3534	1551	702	722	3008	1342	2646	542	14210	1898	1536	23581	685	22866	22068	147909	128863
7702	HILIC	1	2226	.alpha.,.beta.-Trehalose	[M+NH4]+	C12H22O11		HDTRYLNUVZCQOY-BTLHAWITSA-N		430	TRUE	FALSE	TRUE	TRUE	50.83812:1631 53.03860:11042 53.36175:1347 55.01782:15990 55.18160:1392 57.03346:28403 57.03428:2464 57.32098:1515 57.99099:1518 59.04909:5909 60.32404:1514 60.34211:1292 61.02838:48401 61.02935:2570 65.18243:1477 69.03347:86963 71.04913:10824 73.02837:21355 73.44814:1494 81.03346:34620 83.01273:3612 85.02837:588918 87.04404:13427 89.31875:1406 91.03719:3039 91.03892:40477 97.02835:113931 98.0598…	360.14969:2652594 361.15436:318013 362.15902:76730	0.975	0.984	0.962	15	1	1.963	-1	360.15	Poppi_hilic_ident_1_pos	Normalized unit: Intensity; Annotation method: NIST23_positive_1	0.43	3654083	4091732	4134685	4297056	3783831	14796923	15253704	16616609	14847890	18510600	7643399	147739	2961088	6334054	6824342	1924453	1608848	1891387	2115975	2206347	104590	84796
915	C18	1	4463	D-(+)-Trehalose	[M-H]-	C12H22O11		HDTRYLNUVZCQOY-LIZSDCNHSA-N		430	TRUE	FALSE	TRUE	TRUE	54.29858:1563 55.01896:1781 55.52845:1441 57.03460:4281 59.01385:154468 64.51220:1489 65.67196:1401 67.35355:1563 71.01387:70113 73.02946:7530 77.31305:1411 81.03466:1420 83.01392:2947 85.02950:11467 85.34093:1247 87.00876:2829 89.02440:86766 95.01386:4123 97.02945:3876 101.02441:42042 106.84489:1486 110.46093:1397 111.21445:1518 113.02445:25247 119.03495:24134 122.25020:1453 122.82609:1282 123.2…	341.10831:5068501 342.11297:565134 343.11764:0	0.942	0.978	0.934	18	1	1.93	-1	341.109	BeePop_C18_ident_2_neg	Normalized unit: Intensity; Annotation method: NIST23_negative_1	0.8	5775848	1944204	2468440	1749287	2486861	14398969	7844158	7594485	8657406	7525714	13314679	3174110	3896022	2683784	2821982	3570856	1542792	1334582	1738363	1395827	1785928	787756
2729	C18	2	3138	4,4'-Dimethoxychalcone	[M+H]+	C17H16O3		HDXVSZWKIHQDES-LFYBBSHMSA-N		430	TRUE	FALSE	TRUE	TRUE	51.15064:1318 55.98871:1280 58.12653:1416 60.73063:1269 61.02841:3244 61.17202:1252 74.03031:1436 80.04965:1377 84.04389:1352 86.81054:1248 88.30754:1294 88.55742:1337 88.72778:1339 92.43237:1332 106.42728:1711 108.06823:1713 114.56075:1413 116.47420:1622 117.42966:1486 118.58126:1290 119.06039:1797 130.62016:1334 131.06036:4142 132.06825:3102 133.07603:3881 133.23125:1245 134.08418:3054 135.0917…	269.11301:358703 270.11767:49379 271.12234:6562	0.624	0.938	0.551	3	0.75	1.483	-1	269.117	Coke_C18_ident_1_pos	Normalized unit: Intensity; Annotation method: NIST23_positive_1	0.14	101269	0	12910	173984	17310	3863	248937	307594	274883	282964	457	324	302	520	303	392	520	406	381	467	1676	3012
1948	C18	1	11033	Rebaudioside A	[M-H]-	C44H70O23		HELXLJCILKEWJH-GHIFILTPSA-N		430	TRUE	FALSE	TRUE	TRUE	101.02439:593329 102.18914:4378 102.20486:4959 102.20861:4920 102.21721:5872 102.22039:8400 102.22385:3879 102.22713:5429 102.22954:3908 102.24473:3977 102.25964:3919 102.27106:4218 102.27740:4394 102.49938:3727 102.56159:4218 105.53979:3805 108.02175:20011 109.02947:5996 109.06588:5049 111.00874:46133 112.01659:294256 113.02441:667399 116.27460:4043 119.03496:53944 119.63189:5248 122.47460:3615 …	965.42108:10815133 966.42575:5409470 967.43042:1565677	0.888	0.897	0.849	5	0.83	1.803	-1	965.424	Olipop_C18_ident_1_neg	Normalized unit: Intensity; Annotation method: NIST23_negative_1	0.29	0	2824	6713	0	3513	0	0	0	0	0	1185009	7622809	7637433	8988200	10258743	109799	110159	130370	168160	142157	0	0
6938	HILIC	2	796	Diethyl L-glutamate	[M+H]+	C9H17NO4		HERPVHLYIHBEFW-ZETCQYMHSA-N		430	TRUE	FALSE	TRUE	TRUE	46.74202:1189 48.02955:1182 48.82871:1279 61.26431:1264 64.51170:1367 65.30399:1409 70.06514:2589 71.15958:1297 72.08073:7853 84.04430:7918 84.08072:26513 85.02843:1495 88.95039:1240 91.45348:1480 96.04453:1847 98.06009:2062 99.87388:1485 101.54778:1235 103.69227:1277 105.46588:1330 112.07566:3195 114.09132:5100 117.70853:1269 126.05502:3167 126.09126:5132 135.87129:1302 144.10202:6949 148.06554:…	204.12285:469075 205.12752:55304 206.13218:46235	0.598	0.637	0.464	3	0.5	1.326	-1	204.123	BeePop_hilic_ident_1_pos	Normalized unit: Intensity; Annotation method: NIST23_positive_1	0.14	544205	401699	515540	531803	503418	31354	30412	33763	29298	29274	36423	18505	29717	27005	29275	18131	20633	23071	20338	22350	27311	29478
8082	HILIC	1	3066	Saponarin	[M+H]+	C27H30O15		HGUVPEBGCAVWID-KETMJRJWSA-N		430	TRUE	FALSE	TRUE	TRUE	63.17619:1418 64.02790:1454 66.42130:1659 69.03352:4388 78.29419:1425 81.03355:2709 84.11826:1352 85.02841:6251 96.55130:1576 97.02845:4196 99.86807:1659 111.64822:1640 119.04917:3532 121.02843:5293 121.11380:1520 127.07777:1468 136.52597:1511 144.39944:1999 145.02881:1839 149.02341:1700 149.31955:1500 150.95638:1465 152.49924:1450 163.03897:1880 165.01810:10434 167.03403:3434 183.34663:1591 198.…	595.16510:274787 596.16977:93755 597.17444:24379	0.861	0.974	0.825	17	0.89	1.816	-1	595.166	PureLeaf_hilic_ident_1_pos	Normalized unit: Intensity; Annotation method: NIST23_positive_1	0.14	55646	23766	40058	46210	36072	0	0	0	0	0	0	406	0	0	0	0	0	0	0	0	387961	220972
457	C18	1	2239	4-Oxododecanedioic acid	[M-H]-	C12H20O5		HHXMOTDTSDYYEI-UHFFFAOYSA-N		430	TRUE	FALSE	TRUE	TRUE	53.23219:1409 53.37830:1297 59.01382:1704 63.47847:1360 65.02714:1492 71.33788:1357 79.18125:1250 81.49348:1492 81.53463:1294 91.56158:1150 93.18047:1380 93.80106:1358 95.01678:1339 99.00868:2171 102.42681:1649 103.96077:1699 105.50883:1388 118.46458:1403 118.96618:1885 131.40642:1349 136.96153:1188 146.96117:7470 149.85292:1159 163.11298:1562 174.95619:2907 181.12329:7937 199.13400:3066 201.1132…	243.12367:251114 244.12834:40199 245.13301:0	0.83	0.981	0.723	7	0.64	1.71	-1	243.124	PureLeaf_C18_ident_1_neg	Normalized unit: Intensity; Annotation method: NIST23_negative_1	0.29	126649	93654	114050	112814	139463	4861	3960	0	4414	4481	2793	21453	16992	22845	23108	23716	23318	28620	27514	21781	220552	193509
1244	C18	1	6356	1,5-Anhydro-1-(5,7-dihydroxy-3-(4-hydroxyphenyl)-4-oxo-4H-chromen-8-yl)hexitol	[M-H]-	C21H20O10		HIWJJOYYZFELEZ-UHFFFAOYSA-N		430	TRUE	FALSE	TRUE	TRUE	55.75007:1251 61.38501:1489 69.53690:1609 70.82385:1329 72.86791:1299 73.26859:1325 76.27245:1339 77.12659:1377 78.05368:1281 88.28461:1368 90.87543:1408 92.58596:1329 125.85590:1351 136.17316:1352 143.14798:1526 227.23267:1677 262.16583:1542 283.06104:9518 293.04623:1903 311.05624:13639 381.86646:1638 431.09808:11415	431.09787:222328 432.10254:50752 433.10721:0	0.759	0.851	0.674	3	0.75	1.625	-1	431.098	Olipop_C18_ident_2_neg	Normalized unit: Intensity; Annotation method: NIST23_negative_1	0.14	26161	0	19394	0	25787	0	0	0	0	0	34173	192898	176263	189157	211805	0	0	0	0	0	0	0
3197	C18	1	5648	.alpha.-Sophorose	[M+NH4]+	C12H22O11		HIWPGCMGAMJNRG-NCFXGAEVSA-N		430	TRUE	FALSE	TRUE	TRUE	51.10740:1290 56.87994:1315 57.03360:2029 59.66542:1263 61.02842:3521 64.29163:1279 69.03358:5891 73.02843:1845 80.19043:1490 84.21308:1229 84.38695:1288 85.02843:42777 85.03001:2345 88.97892:1317 89.54290:1360 91.03899:1607 97.02844:11282 102.35195:1381 103.94089:1300 109.02852:2350 113.50085:1406 117.86226:1226 123.47385:1269 127.03896:11598 135.60181:1416 145.04961:17716 153.05475:1520 163.060…	360.15005:317475 361.15472:40181 362.15939:7025	0.852	0.971	0.87	9	0.9	1.835	-1	360.15	Olipop_C18_ident_3_pos	Normalized unit: Intensity; Annotation method: NIST23_positive_1	0.03	75201	0	82320	76009	94724	134281	196821	159770	162440	147305	206438	52415	2078	311549	14418	6422	10107	1925	7694	7480	2579	8391
1182	C18	1	6022	1,5-Anhydro-1-[7-hydroxy-3-(4-hydroxyphenyl)-4-oxo-4H-chromen-8-yl]hexitol	[M-H]-	C21H20O9		HKEAFJYKMMKDOR-UHFFFAOYSA-N		430	TRUE	FALSE	TRUE	TRUE	57.95622:1336 58.25502:1325 59.01377:5130 65.30032:1272 67.06432:1550 69.78202:1410 71.01381:1954 93.03461:2017 94.29761:1313 97.42301:1565 97.57307:1740 104.39778:1353 105.03455:5993 117.03463:2183 130.70975:1446 132.02168:3275 133.02946:13357 145.02927:2227 167.44310:1463 193.06595:2285 194.07356:1902 208.05316:2983 209.06079:4953 211.07628:2507 221.06084:2463 222.06856:9866 223.04013:3500 223.…	415.10297:1074165 416.10763:237415 417.11230:27529	0.828	0.833	0.82	8	0.8	1.735	-1	415.103	Olipop_C18_ident_1_neg	Normalized unit: Intensity; Annotation method: NIST23_negative_1	0.11	3420	0	0	1859	7288	0	0	0	0	0	0	926699	712509	953117	1122134	0	0	0	0	0	0	0
4388	C18	1	12032	2-(3,4-Dihydroxyphenyl)-5,7-dihydroxy-4-oxo-4H-chromen-3-yl 6-deoxy-.alpha.-L-mannopyranosyl-(1->2)-[6-deoxy-.alpha.-L-mannopyranosyl-(1->6)]-.beta.-D-galactopyranoside	[M+H]+	C33H40O20		HKNBJSRIYRDSLB-MIORVHIISA-N		430	TRUE	FALSE	TRUE	TRUE	85.02841:28043 88.83694:1532 93.09867:1583 94.97114:1856 111.00750:1984 116.59679:1423 121.02840:2624 128.49683:1796 129.05473:3268 137.02351:4933 143.30273:1453 145.04515:1494 152.39136:1578 152.48689:1555 153.01820:12481 159.22322:1629 163.35785:1438 165.01839:3919 180.98131:1439 183.02892:1443 189.10640:1516 201.05473:2250 212.31844:1539 219.42776:1375 227.06581:2021 229.04985:5772 241.36664:1…	757.21765:407074 758.22232:159184 759.22699:46002	0.841	0.881	0.72	5	0.42	1.643	-1	757.219	PureLeaf_C18_ident_1_pos	Normalized unit: Intensity; Annotation method: NIST23_positive_1	0.14	77535	0	182661	0	0	0	0	0	0	0	5222	838	0	10669	0	1743	1176	0	1811	1709	486774	363085
6689	HILIC	1	384	L-Histidine	[M+H]+	C6H9N3O2		HNDVDQJCIGZPNO-YFKPBYRVSA-N		430	TRUE	FALSE	TRUE	TRUE	41.71972:1256 42.04772:1197 43.22404:1294 43.62511:1447 49.47990:1492 56.04947:5426 60.17538:1494 63.56624:1406 68.04948:4086 76.03709:1299 78.17950:1239 79.03836:1292 79.77805:1372 81.04468:4507 81.71416:1351 82.05249:14390 83.06033:51639 84.71826:1473 90.05067:1279 93.04465:27137 95.06030:27706 100.35238:1344 110.07119:396181 111.05521:1752 111.62825:1438 122.92800:1703 131.77348:1660 138.05481…	156.07655:1460083 157.08122:106865 158.08589:23890	0.932	0.943	0.927	6	1	1.91	-1	156.077	BeePop_hilic_ident_1_pos	Normalized unit: Intensity; Annotation method: NIST23_positive_1	0.51	1169004	875051	903709	950011	883272	3868	6073	4140	5402	4605	924447	4733	382853	591830	813290	199122	191397	194775	215365	229242	214110	137220
1010	C18	1	5063	1,3,5-Trihydroxy-4-(((2E)-3-(3-hydroxy-4-methoxyphenyl)prop-2-enoyl)oxy)cyclohexanecarboxylic acid	[M-H]-	C17H20O9		HPBJJSKSRVQRQK-HWKANZROSA-N		430	TRUE	FALSE	TRUE	TRUE	50.05850:1385 54.78675:1448 59.01382:2157 59.58339:1220 59.66986:1442 60.54137:1307 60.68713:1199 60.83696:1346 64.64917:1258 64.68511:1365 65.14635:1412 66.56390:1423 67.01899:3182 68.78511:1263 71.01383:2335 73.84075:1309 74.44987:1332 76.46484:1342 80.73865:1472 84.91371:1311 88.38098:1286 93.03457:17716 106.25353:1618 110.28664:1301 111.04514:1792 115.05129:1411 115.84124:1405 116.83717:1398 …	367.10297:405638 368.10763:67933 369.11230:9772	0.802	0.964	0.777	11	0.92	1.763	-1	367.103	PureLeaf_C18_ident_1_neg	Normalized unit: Intensity; Annotation method: NIST23_negative_1	0.14	38605	22253	21128	26224	28510	0	0	0	0	0	0	0	0	0	0	2089	1844	2169	0	0	333787	203778
517	C18	2	2506	Tetradecanedioic acid	[M-H]-	C14H26O4		HQHCYKULIHKCEB-UHFFFAOYSA-N		430	TRUE	FALSE	TRUE	TRUE	51.16200:1254 51.29099:1310 53.49105:1558 57.03463:1538 61.98840:20954 66.74966:1514 67.73294:1279 74.58877:1225 76.05450:1347 87.35429:1328 92.95042:1561 112.72858:1325 124.58586:1564 124.65913:1329 128.13271:1253 132.23660:1223 137.62576:1316 179.21825:1223 184.87653:4250 185.87636:1719 191.60854:1278 194.08232:2466 195.12849:1298 195.17552:23599 202.88699:1935 203.83183:1249 210.14149:1383 213…	257.17581:1666661 258.18048:219304 259.18515:27427	0.71	0.936	0.673	4	1	1.67	-1	257.176	RP_Resuspension_2_RP_neg	Normalized unit: Intensity; Annotation method: NIST23_negative_1	0.91	36817	64698	51683	54911	47013	36329	55534	34627	40311	29046	30095	65690	37751	42980	49020	34213	66754	48737	57888	50920	37977	63851
2108	C18	1	291	5-Hydroxy-3-methyl-2,5-dihydrofuran-2-one	[M+H]+	C5H6O3		HQIZYPQNJWENRT-UHFFFAOYSA-N		430	TRUE	FALSE	TRUE	TRUE	40.20434:1223 41.03857:9078 43.01783:5976 45.03350:1938 53.03853:3318 55.01780:7093 55.18413:1225 55.83801:1301 57.03348:5422 59.90651:1191 62.18785:1431 66.36095:1365 69.03344:52958 69.54273:1153 70.95184:1287 71.01270:8111 73.02831:1316 82.45606:1260 85.02834:27679 85.02984:2005 87.00760:2884 87.04402:3097 89.88534:1220 97.02832:52823 98.15785:1237 104.92669:1291 115.03885:32575 119.94893:1156	115.03874:382634 116.04341:0 117.04808:123681	0.801	0.944	0.757	5	0.83	1.732	-1	115.039	Coke_C18_ident_4_pos	Normalized unit: Intensity; Annotation method: NIST23_positive_1	0.03	44274	52698	56301	56669	51853	335828	383875	297980	355874	347031	37227	0	8697	0	15715	12462	0	11242	12700	14251	6974	4698
3545	C18	1	7582	Puerariaglycoside 3	[M+H]+	C22H22O10		HQQUZVFMUSCUJS-PGPONNFDSA-N		430	TRUE	FALSE	TRUE	TRUE	52.28985:1457 57.75415:1545 60.96906:1478 66.82776:1544 67.23869:1428 93.82396:1507 94.81469:1413 108.36996:1318 128.47482:1499 130.22630:1571 134.03609:1630 139.77614:1398 149.02325:1678 151.03908:2148 151.98311:1657 159.11517:1307 160.37698:1323 167.03381:1590 177.28293:1394 179.93915:1361 181.62503:1594 191.48718:1554 196.39171:1502 203.99179:1670 209.05963:1885 218.45433:1391 223.26062:1447 2…	447.12848:258562 448.13315:71477 449.13781:9296	0.848	0.973	0.767	12	0.8	1.766	-1	447.129	Olipop_C18_ident_3_pos	Normalized unit: Intensity; Annotation method: NIST23_positive_1	0.06	900	1038	875	1446	1087	0	0	0	0	0	148168	12707	0	258992	0	0	0	0	0	0	528	0
3065	C18	1	4860	Tricin	[M+H]+	C17H14O7		HRGUSFBJBOKSML-UHFFFAOYSA-N		430	TRUE	FALSE	TRUE	TRUE	51.27359:1248 63.11151:1356 65.13609:1425 72.89125:1385 74.14098:1707 90.80960:1459 98.56603:1423 100.58266:1364 102.41953:1296 103.10400:1277 109.81758:1682 144.73849:1308 146.71185:1344 151.69594:1502 159.59705:1626 203.52055:1538 227.06558:2106 253.72902:1491 255.12874:1388 258.98489:1602 270.05267:3113 285.03943:2136 287.05475:1630 315.04965:8834 316.05798:4202 317.07840:1391 331.08127:28121	331.08090:170444 332.08557:27574 333.09024:6251	0.835	0.952	0.748	5	0.71	1.728	-1	331.081	BeePop_C18_ident_1_pos	Normalized unit: Intensity; Annotation method: NIST23_positive_1	0.29	144275	114009	113720	137795	153341	0	0	0	0	0	8476	0	0	2589	0	659	0	0	611	1352	91614	65947
365	C18	1	1761	3-Hydroxy-2,7-dimethyloctanedioic acid	[M-H]-	C10H18O5		HTAKASSRBSXCNF-UHFFFAOYSA-N		430	TRUE	FALSE	TRUE	TRUE	49.73886:1198 56.49771:1262 56.51937:1262 56.68722:1182 58.41088:1601 59.01391:2172 61.46511:1329 62.96521:1350 63.96151:1352 69.02824:1203 73.02953:14574 74.71104:1332 78.10458:1333 89.86852:1259 96.05280:1215 96.50714:1197 97.06598:5783 98.81010:1252 100.20380:1361 105.99796:1275 107.66772:1376 112.92482:1393 125.06071:7667 140.59692:1464 143.07140:48543 155.10773:14085 217.10818:15661	217.10802:283171 218.11268:21656 219.11735:0	0.897	0.928	0.833	6	0.6	1.774	-1	217.108	BeePop_C18_ident_1_neg	Normalized unit: Intensity; Annotation method: NIST23_negative_1	0.14	394809	228203	281176	361745	371841	3400	3698	8566	3802	0	3751	10536	5794	6942	7284	1892	3208	5937	6329	2322	11152	17373
7365	HILIC	1	1566	2,5-Dimethoxy-4'-nitrostilbene	[M+H]+	C16H15NO4		HVSBSYHEGIPGAW-ZZXKWVIFSA-N		430	TRUE	FALSE	TRUE	TRUE	51.03580:1304 54.10608:1597 54.71533:1406 55.59417:1490 61.62794:1310 63.17966:1345 65.97035:1279 66.08051:1254 76.09504:1531 91.66171:1417 98.43372:1519 103.51830:1484 115.45277:1234 117.07253:1291 124.07172:1410 128.83978:1676 185.64389:1443 194.59557:1397 212.07051:1988 213.07837:1593 221.84534:1547 226.08604:4275 228.10245:1603 229.62686:1578 240.10194:6907 241.10963:1833 256.09653:1566 258.1…	286.10715:256674 287.11181:132262 288.11648:278055	0.867	0.889	0.79	4	0.67	1.736	-1	286.107	BeePop_hilic_ident_1_pos	Normalized unit: Intensity; Annotation method: NIST23_positive_1	0.14	236004	221711	232368	217326	209382	587	2363	9735	818	794	673	0	530	0	0	0	0	0	0	525	0	0
7520	HILIC	1	1855	Ehretioside B	[M+H]+	C14H17NO7		HVSMXONXCJBJIF-RKQHYHRCSA-N		430	TRUE	FALSE	TRUE	TRUE	52.03137:1279 56.40959:1273 59.29856:1599 59.82254:1262 60.29073:1330 63.66800:1269 64.87480:1360 67.04770:1285 71.48701:1555 72.40757:1329 109.26611:1492 118.29628:1257 125.21269:1316 143.03146:11153 150.05244:8206 173.42415:1367 175.03667:1447 176.51503:1273 192.05797:2306 192.06313:27567 201.06068:4534 208.37846:1538 222.07417:3212 242.79567:1445 300.86539:1352 312.10544:48791	312.10507:574035 313.10974:75525 314.11441:5269	0.839	0.883	0.708	3	0.3	1.6	-1	312.108	PureLeaf_hilic_ident_2_pos	Normalized unit: Intensity; Annotation method: NIST23_positive_1	0.14	29229	18624	13680	24759	19995	16438	3628	3391	0	4611	0	0	0	0	1592	0	756	0	0	0	359995	357350
4007	C18	2	10092	2',6'-Dihydroxy-4-methoxychalcone-4'-O-neohesperidoside	[M+H]+	C28H34O14		HWRDCYOHJBCWGW-UKZYJBATSA-N		430	TRUE	FALSE	TRUE	TRUE	67.01786:2536 68.99716:2392 69.03351:5209 71.04910:63787 75.04401:3969 76.56127:1501 81.03345:1633 81.44980:1531 83.04915:1987 85.02837:66140 87.04408:1616 90.81049:1674 96.42995:1422 97.02834:2929 98.08624:1653 99.04411:1874 100.87970:1448 111.04401:2563 118.04134:2366 121.06480:2388 129.05460:10385 129.13574:1488 133.06471:11255 135.04408:3129 135.08051:3368 145.42874:1912 147.04402:3628 147.71…	595.20142:1395336 596.20608:412919 597.21075:91003	0.699	0.882	0.726	5	1	1.672	-1	595.202	BeePop_C18_ident_1_pos	Normalized unit: Intensity; Annotation method: NIST23_positive_1	0.26	1191734	950648	1084849	1296560	1340874	0	539	0	0	0	1054	0	0	1362	0	36973	33948	0	37181	38984	0	0
7089	HILIC	2	1063	Suberylglycine	[M+H]+	C10H17NO5		HXATVKDSYDWTCX-UHFFFAOYSA-N		430	TRUE	FALSE	TRUE	TRUE	51.91035:1148 52.17154:1446 53.57644:1281 53.57733:1179 56.73363:1272 59.49938:1111 60.03897:1380 63.84911:1189 65.35917:1165 69.70306:1312 70.06514:6236 71.04912:1915 72.08077:3750 78.71529:1334 84.08076:6102 86.06000:3188 87.27449:1338 87.66602:1536 91.73650:1285 96.35891:1468 107.13403:1480 113.51495:1263 116.07059:1704 120.05923:1184 126.09119:1225 126.46268:1266 133.06076:2479 135.35329:1381…	232.11777:368765 233.12244:866470 234.12710:22177	0.623	0.894	0.471	3	0.38	1.407	-1	232.118	BeePop_hilic_ident_2_pos	Normalized unit: Intensity; Annotation method: NIST23_positive_1	0.19	232026	207290	234687	240996	217729	59970	81420	72310	66555	56909	47422	18907	27161	40848	47266	54222	63575	64779	73950	77319	142430	139582
1585	C18	1	8506	Narirutin	[M-H]-	C27H32O14		HXTFHSYLYXVTHC-AJHDJQPGSA-N		430	TRUE	FALSE	TRUE	TRUE	63.02401:6425 65.00330:23325 69.03458:2087 83.01383:16310 85.30641:1419 93.03452:14862 93.59122:1416 93.82423:1695 100.32274:1629 107.01382:35013 108.02161:3679 109.02957:2292 119.05022:96533 121.02946:1970 124.47162:1645 125.02426:3648 131.01392:2240 136.01645:2741 137.02435:2414 138.39703:1478 139.03990:1378 143.05048:3581 145.02946:5451 151.00363:127200 160.98299:1886 161.06073:4636 164.01117:…	579.17169:420186 580.17636:129783 581.18103:24467	0.936	0.95	0.92	18	0.95	1.902	-1	579.172	BeePop_C18_ident_1_neg	Normalized unit: Intensity; Annotation method: NIST23_negative_1	0.29	438632	250038	305200	456712	472517	0	0	0	0	0	0	2274	5017	5854	8654	91109	97342	96970	84188	89774	4172	10112
7384	HILIC	2	1602	Ile-Arg	[M+H]+	C12H25N5O3		HYXQKVOADYPQEA-XHNCKOQMSA-N		430	TRUE	FALSE	TRUE	TRUE	53.68156:1329 56.99522:1332 57.06985:19516 59.77953:1560 60.05559:24055 64.96534:1467 67.76406:1334 68.04947:1867 69.06990:3360 70.06509:74407 70.30900:1433 71.04906:2970 71.08550:8328 72.08076:6953 78.07440:1402 78.51356:1429 85.10118:4609 86.09639:70947 88.07568:30367 97.07610:2221 98.06010:2348 104.10699:5123 106.08621:25672 112.08686:6161 115.08649:5137 116.07057:15735 117.98621:1393 119.5664…	288.20276:765010 289.20743:112553 290.21209:9329	0.721	0.972	0.727	16	0.89	1.696	-1	288.203	BeePop_hilic_ident_1_pos	Normalized unit: Intensity; Annotation method: NIST23_positive_1	0.22	1001799	837758	904270	839886	895108	0	0	0	0	0	312091	6119	190979	205142	249781	37690	60365	69735	62015	76795	13018	20028
253	C18	1	1176	D-Galacturonic acid	[M-H]-	C6H10O7		IAJILQKETJEXLJ-RSJOWCBRSA-N		430	TRUE	FALSE	TRUE	TRUE	43.62421:9813 44.99826:91238 45.29617:11318 45.68489:10658 46.92007:11579 50.21509:10818 51.12309:10681 55.01895:51707 57.03460:79108 57.59431:9562 57.87320:11877 59.01389:1548052 59.53183:9216 59.76482:10039 68.38315:10119 71.01392:581258 72.99318:759973 73.02955:217578 73.03075:20283 75.00885:33817 83.01389:15125 84.68066:9700 85.02954:398508 89.02444:277432 94.36775:10167 94.43919:11179 95.013…	193.03532:55033536 194.03999:3906995 195.04466:18586308	0.946	0.949	0.929	18	0.86	1.897	-1	193.035	Poppi_C18_ident_1_neg	Normalized unit: Intensity; Annotation method: NIST23_negative_1	0.31	17488871	7623348	8868845	8139234	7730629	300496	284030	591732	628628	427234	205342	738167	813350	750228	894625	36329189	20079923	18370647	15225659	16632537	3268418	1855137
6963	HILIC	1	835	Miglitol	[M+H]+	C8H17NO5		IBAQFPQHRJAVAV-ULAWRXDQSA-N		430	TRUE	FALSE	TRUE	TRUE	53.03857:6288 55.01782:21872 55.05421:7483 56.04947:40285 57.03348:35549 57.62584:2824 58.06510:895558 59.03654:21372 59.04911:3505 60.04438:32424 61.02840:12766 63.65721:2834 68.04947:6227 69.03346:34230 70.06508:16026 70.76799:2521 71.04914:5960 71.07291:18960 72.04431:15012 72.08075:24171 73.02838:23434 74.02700:2947 77.74081:2563 79.10651:2286 79.18909:2814 80.04943:9769 80.41080:2725 81.0334…	208.11766:17234400 209.12233:1587011 210.12700:212169	0.861	0.829	0.623	8	0.67	1.629	-1	208.118	PureLeaf_hilic_ident_1_pos	Normalized unit: Intensity; Annotation method: NIST23_positive_1	0.27	1015840	832766	853942	869572	869726	65187	46308	51157	50745	55874	20228	9398	15355	22855	18474	21116	15517	26207	18263	26847	14205018	13059065
63	C18	1	360	3,4-Dihydroxybenzaldehyde	[M-H]-	C7H6O3		IBGBGRVKPALMCQ-UHFFFAOYSA-N		430	TRUE	FALSE	TRUE	TRUE	44.77023:1396 47.71822:1341 53.04815:1248 53.05251:1594 54.52048:1419 54.54173:1368 62.44109:1499 66.77367:1372 67.85175:1210 76.33905:1249 76.97158:1367 77.84978:1782 79.68384:1244 81.03462:1923 90.90423:1846 91.01887:3802 92.90472:1195 92.91994:5931 93.03461:6563 100.51218:1362 100.80832:1417 102.21582:1388 102.66447:1327 108.02168:3511 109.02947:1898 112.48897:1187 119.01401:1211 124.44573:134…	137.02435:163639 138.02902:7169 139.03369:0	0.846	0.933	0.826	8	0.89	1.795	-1	137.024	Olipop_C18_ident_2_neg	Normalized unit: Intensity; Annotation method: NIST23_negative_1	0.31	80943	55772	78554	77641	86297	10586	7810	5219	4669	3816	19994	62722	155671	155118	166196	5228	5612	11332	9182	8655	141647	135122
7310	HILIC	1	1474	Val-Arg	[M+H]+	C11H23N5O3		IBIDRSSEHFLGSD-JGVFFNPUSA-N		430	TRUE	FALSE	TRUE	TRUE	50.27801:1398 60.05563:4028 61.63451:1155 64.14995:1352 67.06778:1536 67.53375:1425 69.45012:1371 69.70840:1572 70.06507:9461 72.08076:12222 77.65031:1283 85.97356:1451 88.07569:2469 91.63477:1391 93.70733:1529 95.06035:1469 99.05527:1779 116.07061:2954 116.29198:1258 130.09729:1796 136.13031:1217 158.09254:4251 175.11893:14322 204.42735:1366 238.11890:2050 257.16122:1746 274.18735:18042 274.2738…	274.18713:1094004 275.19180:159028 276.19647:0	0.897	0.873	0.742	10	0.28	1.657	-1	274.187	BeePop_hilic_ident_1_pos	Normalized unit: Intensity; Annotation method: NIST23_positive_1	0.24	701068	537751	520745	529408	503167	1290	746	1299	1130	2553	345431	5121	171844	223604	276500	45920	45330	43701	52412	59512	18300	13664
6803	HILIC	2	570	Salsolinol	[M+H]+	C10H13NO2		IBRKLUSXDYATLG-LURJTMIESA-N		430	TRUE	FALSE	TRUE	TRUE	42.03385:1638 42.07737:1326 43.01784:4842 44.99958:1311 45.29236:1275 48.66795:1360 48.69252:1310 53.65289:1467 54.91172:1265 55.02906:1668 55.05417:2258 56.04939:1834 57.03346:2693 57.06989:5621 59.67670:1190 60.04438:5094 63.30394:1586 64.95199:1197 67.05423:9618 69.03350:5285 69.64781:1202 70.06509:1778 72.04437:7648 73.02844:1359 75.70208:1207 76.21376:1445 77.90215:1122 78.02883:1280 81.0335…	180.10168:612326 181.10635:86310 182.11102:235864	0.533	0.925	0.492	4	1	1.488	-1	180.102	BeePop_hilic_ident_4_pos	Normalized unit: Intensity; Annotation method: NIST23_positive_1	0.14	551715	483685	605387	587249	582289	10658	8267	12587	13093	13338	42203	4971	25898	41521	37938	9876	10091	10015	9235	10007	14270	13374
2377	C18	2	1436	3,4,5,6,9,10-Hexahydro-5,6,9-trihydroxy-10-methyl-2H-oxecin-2-one	[M+H-H2O]+	C10H16O5		IDESAYMOFUISQT-IHWYPQMZSA-N		430	TRUE	FALSE	TRUE	TRUE	48.79133:1272 55.05424:2035 56.87516:1202 57.03348:1676 60.70322:1260 67.05422:2195 69.03347:2701 72.08080:1471 74.09641:5161 76.47079:1388 86.09641:1960 87.04404:6541 88.08954:1264 91.05419:2509 91.74488:1430 93.06989:1830 94.46792:1569 95.04920:3559 97.06479:2201 98.82022:1570 100.36189:1217 101.54582:1390 102.50362:1174 105.06996:1722 109.06466:1654 111.08054:1614 113.05970:6198 125.05960:2638…	199.09630:299968 200.10097:44650 201.10563:277484	0.739	0.689	0.542	19	0.37	1.432	-1	199.096	BeePop_C18_ident_2_pos	Normalized unit: Intensity; Annotation method: NIST23_positive_1	0.26	259804	203072	200289	230677	264820	437880	408860	490472	465045	582918	17120	14672	9136	22541	11456	13819	16337	9915	14261	12974	59499	47321
3611	C18	1	7954	Geranyl .beta.-primeveroside	[M+NH4]+	C21H36O10		IEGFOTASSBZIBZ-QLPUMLPOSA-N		430	TRUE	FALSE	TRUE	TRUE	50.77225:1423 54.76309:1318 55.18389:1315 57.03350:3855 58.62959:1346 62.40079:1469 63.68188:1328 67.05425:2378 69.03355:4846 69.06989:2755 69.71815:1253 73.02839:7505 75.19167:1416 79.05424:2567 81.06985:40316 85.02847:5622 85.29887:1385 90.13428:1376 91.18060:1299 95.08553:4733 97.02847:5510 103.34519:1372 112.69971:1393 115.03898:5837 123.02026:1454 127.03889:2269 127.17984:1398 133.04965:1570…	466.26419:326902 467.26886:72526 468.27353:8795	0.785	0.956	0.823	13	0.72	1.742	-1	466.265	BeePop_C18_ident_1_pos	Normalized unit: Intensity; Annotation method: NIST23_positive_1	0.29	275871	196821	273854	290880	291509	1349	3603	2091	2316	2189	2796	2893	1603	3581	1564	2112	3728	1194	2076	1731	96202	100773
7228	HILIC	2	1317	2,4-Dideoxy-2-(7-octen-1-yl)pentaric acid	[M+H]+	C13H22O5		IHXYKFGTYWAXBZ-UHFFFAOYSA-N		430	TRUE	FALSE	TRUE	TRUE	50.75990:1271 55.01783:2498 55.05423:3780 55.41079:1305 56.29533:1439 56.45823:1416 60.01830:1427 67.05418:2498 67.89739:1310 68.26705:1246 69.04472:5537 71.04916:1664 72.57393:1437 73.74934:1260 75.25442:1271 78.24504:1312 81.03345:1469 81.06988:2444 91.05426:2321 93.06980:2206 95.04904:2369 97.06477:7943 100.04738:1160 101.05965:2437 105.06976:3221 107.30965:1365 107.54917:1323 109.06470:2674 1…	259.15375:1475807 260.15842:275183 261.16308:0	0.635	0.558	0.427	27	0.26	1.261	-1	259.154	BeePop_hilic_ident_1_pos	Normalized unit: Intensity; Annotation method: NIST23_positive_1	0.22	1078446	513150	723394	750427	758518	111572	78951	120100	106377	139562	12330	4124	2490	11485	9426	2373	22283	10855	11727	12266	21532	13706
4056	C18	1	10365	Rutin	[M+H]+	C27H30O16		IKGXIBQEEMLURG-NVPNHPEKSA-N		430	TRUE	FALSE	TRUE	TRUE	64.58491:1571 65.03858:3994 66.88741:1739 68.99707:6395 69.03346:9972 70.30500:1793 70.43058:1659 71.01273:2824 71.04911:95972 73.02837:5881 75.04411:2409 76.56030:1708 78.26817:1450 78.53093:1584 79.55735:1671 81.03345:6585 81.17213:1415 82.57153:1448 83.04909:5839 83.12590:1416 83.37842:1778 85.02838:145015 87.04398:3790 91.03896:2521 93.03310:1706 95.04906:4605 97.02836:13017 101.12428:1434 10…	611.15967:4267400 612.16434:1293142 613.16900:296974	0.964	0.94	0.896	24	0.92	1.895	-1	611.161	PureLeaf_C18_ident_1_pos	Normalized unit: Intensity; Annotation method: NIST23_positive_1	0.34	354457	176368	283430	380357	374148	0	0	0	0	0	65173	12188	0	75404	3975	8609	891	0	9672	8412	6801457	3597464
784	C18	1	3854	Myricetin	[M-H]-	C15H10O8		IKMDFBPHZNJCSN-UHFFFAOYSA-N		430	TRUE	FALSE	TRUE	TRUE	50.92974:1351 56.76400:1479 57.84396:1643 63.02403:30645 63.49785:1614 63.72133:1451 65.00330:51559 65.50933:1402 67.55748:1339 71.04162:1459 75.67146:1707 76.52618:1610 76.69731:1680 81.03458:8155 83.01385:25903 85.64700:1454 90.30691:1394 91.19501:1288 93.03458:3803 95.01379:2008 96.02160:1849 100.76593:1366 106.09068:1549 107.01385:51395 108.02177:3364 109.02950:74837 113.86814:1437 123.41299:…	317.03012:1995406 318.03479:314934 319.03946:40602	0.907	0.899	0.87	19	0.9	1.839	-1	317.03	BeePop_C18_ident_1_neg	Normalized unit: Intensity; Annotation method: NIST23_negative_1	0.29	2081042	1341047	2038800	2048164	1896717	0	0	0	0	0	0	0	0	0	0	0	0	0	0	0	96774	111404
226	C18	1	1078	Hydroquinone sulfonic acid	[M-H]-	C6H6O5S		IKQCSJBQLWJEPU-UHFFFAOYSA-N		430	TRUE	FALSE	TRUE	TRUE	42.80822:1339 44.99825:61175 47.54476:1336 56.96368:4335 57.99547:1329 58.07737:1444 59.45766:1266 63.17801:1326 64.78278:1354 64.97034:1805 66.18277:1303 66.44412:1385 66.74736:1580 69.03465:2459 70.87400:1308 71.01389:10821 71.46958:1421 73.02950:1473 75.69356:1324 78.95911:2215 79.02276:1308 79.81933:1290 79.95739:261115 80.95669:1334 80.96522:47667 83.01389:1959 85.02953:3688 98.95384:1705 99…	188.98625:1283054 189.99092:110726 190.99559:102526	0.942	0.975	0.888	6	1	1.907	-1	188.986	Coke_C18_ident_2_neg	Normalized unit: Intensity; Annotation method: NIST23_negative_1	0.14	0	0	2681	0	2090	2696835	901393	1028302	1095981	1115215	0	0	0	0	0	0	0	0	0	0	2038	1852
935	C18	1	4588	Salidroside	[M+CHO2]-	C14H20O7		ILRCGYURZSFMEG-RKQHYHRCSA-N		430	TRUE	FALSE	TRUE	TRUE	59.01387:27287 61.98840:2264 67.07750:1292 71.01384:6984 72.39478:1510 75.44687:1293 85.02949:2417 88.00530:1330 89.02438:13651 100.65145:1280 101.02449:6932 110.87082:1446 113.02450:3908 119.03511:4428 119.05035:5305 136.12044:1390 143.88150:1344 149.85046:1361 223.90622:1424 299.11383:1945 311.11374:1574	345.11865:755502 346.12332:89782 347.12799:26178	0.839	0.959	0.87	8	0.8	1.807	-1	345.119	BeePop_C18_ident_1_neg	Normalized unit: Intensity; Annotation method: NIST23_negative_1	0.29	592874	340902	346163	358762	430183	0	5780	0	3952	0	0	2444	1514	0	1994	1638	1748	0	0	2506	75710	43905
2282	C18	1	1078	(R)-Dihydroactinidiolide	[M+H]+	C11H16O2		IMKHDCBNRDRUEB-LLVKDONJSA-N		430	TRUE	FALSE	TRUE	TRUE	41.82097:1208 43.01784:1953 47.41980:1275 47.42047:1282 47.55824:1476 48.13872:1567 48.44714:1186 48.90887:1368 52.86988:1273 53.71489:1293 55.05421:4624 55.95779:1370 58.51300:1399 59.04913:2889 60.84759:1259 61.77049:1335 64.76939:1264 64.98566:1344 65.79259:1272 67.57149:1471 67.85711:1283 68.44096:1276 69.03348:1886 69.06989:1569 69.33916:1283 70.40112:1287 70.78442:1335 75.46557:1262 79.0542…	181.12219:561044 182.12686:64894 183.13153:6292	0.894	0.95	0.862	15	0.88	1.842	-1	181.122	PureLeaf_C18_ident_1_pos	Normalized unit: Intensity; Annotation method: NIST23_positive_1	0.4	254914	219644	258410	256975	272233	4293	9245	4900	5760	6066	9068	11324	5158	12662	4526	31703	36713	5138	34192	31090	403723	406513
2687	C18	1	2923	D-myo-Inositol-4-phosphate	[M+H]+	C6H13O9P		INAPMGSXUVUWAF-CNWJWELYSA-N		430	TRUE	FALSE	TRUE	TRUE	51.57103:2854 53.03857:4505 55.01784:14824 57.03347:25373 59.16023:2696 61.02840:22575 68.52940:3079 69.03349:73356 71.04922:7186 73.02841:11541 81.03349:18663 82.21030:3226 85.02840:255947 87.04402:6013 87.18256:2766 90.61348:2805 91.03896:8306 91.32642:2392 97.02638:3641 97.02838:93782 98.98415:529392 99.04398:14857 109.02829:16641 115.03897:3584 116.99465:4707 127.03896:74993 141.33084:2929 14…	261.03641:16404988 262.04108:1099176 263.04574:316460	0.783	0.867	0.777	8	1	1.735	-1	261.037	Coke_C18_ident_1_pos	Normalized unit: Intensity; Annotation method: NIST23_positive_1	0.26	39193	74422	66428	28129	36735	7409708	5981244	5780032	3606609	5978452	6646	0	0	0	3554	152577	55124	2284	53345	49373	241320	125569
6767	HILIC	1	502	(2S)-2-(2-Oxo-1-pyrrolidinyl)butanoic acid	[M+H]+	C8H13NO3		IODGAONBTQRGGG-LURJTMIESA-N		430	TRUE	FALSE	TRUE	TRUE	40.79906:1481 41.63145:1208 44.54393:1567 47.93752:1378 54.74081:1385 55.05420:1340 57.48838:1340 68.51988:1132 69.05733:3452 76.03296:1255 76.89684:1243 83.07301:6782 84.08076:1803 106.73729:1335 113.98261:1273 126.09133:105738 128.71809:1466 134.35272:1737 154.06929:1463 170.77844:1449 172.08693:1630 172.09689:25793 172.13332:3534	172.09668:357111 173.10135:74995 174.10602:74921	0.859	0.918	0.871	3	0.75	1.796	-1	172.097	BeePop_hilic_ident_1_pos	Normalized unit: Intensity; Annotation method: NIST23_positive_1	0.14	576833	333082	390223	391430	416012	23075	23261	24769	22733	26309	25468	20032	20332	25073	24508	54167	47333	56546	51318	51686	19933	29073
1557	C18	1	8350	Theaflavin	[M-H]-	C29H24O12		IPMYMEWFZKHGAX-ZKSIBHASSA-N		430	TRUE	FALSE	TRUE	TRUE	61.97416:1415 62.27894:1702 65.25458:1482 69.03467:1565 83.01385:6520 93.38175:1622 95.05027:3069 97.02953:2961 101.02465:1491 104.25469:1593 109.02952:2285 119.10111:1573 123.00861:1659 123.04537:2346 125.02442:29576 134.82370:1388 137.02444:26070 138.03229:1783 139.04002:2568 141.71832:1520 149.02477:1945 151.03998:2996 157.06592:2916 159.04506:2768 161.47995:1423 164.01154:3319 165.01932:12571…	563.11920:364185 564.12387:126258 565.12854:12165	0.899	0.84	0.798	66	0.5	1.711	-1	563.12	PureLeaf_C18_ident_1_neg	Normalized unit: Intensity; Annotation method: NIST23_negative_1	0.14	2730	0	2664	0	0	0	0	0	0	0	0	0	0	0	0	0	0	0	2868	0	365195	232372
2725	C18	1	3131	5-Hydroxy-3'-methoxyflavone	[M+H]+	C16H12O4		IPQOBEBHJDIMQR-UHFFFAOYSA-N		430	TRUE	FALSE	TRUE	TRUE	50.05275:1247 50.60278:1216 51.54971:1385 64.48521:1253 64.52914:1426 65.13692:1281 68.98610:1471 76.40935:1476 76.81986:1218 82.95286:1196 94.91043:1323 98.95461:1418 100.61008:1283 103.90211:1290 109.80717:1296 111.63525:1518 111.78660:1313 112.35968:1241 114.82549:1392 118.04133:2098 132.79460:1552 133.06471:2337 170.07257:2009 197.05956:6434 213.09116:4478 225.05470:3981 226.06242:4101 235.16…	269.08047:409450 270.08514:60053 271.08981:3091	0.81	0.947	0.764	3	1	1.769	-1	269.081	Olipop_C18_ident_3_pos	Normalized unit: Intensity; Annotation method: NIST23_positive_1	0.2	28386	19913	30117	25802	27845	2041	1441	1912	575	2273	257528	26870	0	324285	5731	0	0	0	0	0	7809	5092
1566	C18	1	8376	Platanionoside C	[M+CHO2]-	C24H40O12		IXQBRUSHWUDFSM-RJGCIVIHSA-N		430	TRUE	FALSE	TRUE	TRUE	68.66309:1727 71.01386:9987 73.02958:2533 79.83279:1836 85.02956:2105 86.60975:1620 89.02440:9728 90.22837:1633 99.00892:4955 101.02444:7328 105.37766:1393 113.02445:2942 119.03503:2622 125.02451:4378 141.88113:1338 143.11880:1740 149.04555:4740 161.04567:2014 210.82771:1389 224.33769:1439 244.83972:1412 291.10214:1769 299.08279:2027 308.91223:1556 316.09573:1415 385.08478:2026 387.20221:10511 44…	565.25018:538856 566.25485:160474 567.25952:28385	0.784	0.785	0.637	13	0.46	1.55	-1	565.25	PureLeaf_C18_ident_2_neg	Normalized unit: Intensity; Annotation method: NIST23_negative_1	0.17	21149	11955	13597	12065	18629	0	0	0	0	0	0	0	0	0	0	4807	0	0	2613	0	383182	176329
2815	C18	1	3600	Kaempferol	[M+H]+	C15H10O6		IYRMWMYZSQPJKC-UHFFFAOYSA-N		430	TRUE	FALSE	TRUE	TRUE	56.43341:1478 60.84087:1297 61.79674:1442 65.30422:1409 67.36797:1206 68.55087:1404 68.97709:1355 68.99709:3758 75.18848:1354 87.52348:1258 89.59202:1106 91.05430:1421 111.00761:1842 119.78408:1351 121.02825:7340 127.49109:1196 128.53600:1339 131.51266:1431 134.33647:1247 135.34517:1293 136.34195:1266 137.02312:2350 141.13919:2001 144.41962:1245 145.88995:1284 147.04401:2398 153.01828:16617 153.5…	287.05420:308148 288.05887:51670 289.06353:3301	0.812	0.856	0.845	4	1	1.779	-1	287.055	PureLeaf_C18_ident_1_pos	Normalized unit: Intensity; Annotation method: NIST23_positive_1	0.29	112754	66576	97869	117047	106995	500	761	1521	0	1177	297	0	0	312	0	1246	633	0	1527	611	259313	239889
766	C18	1	3801	Isorhamnetin	[M-H]-	C16H12O7		IZQSVPBOUDKVDZ-UHFFFAOYSA-N		430	TRUE	FALSE	TRUE	TRUE	50.43516:1325 52.68311:1291 59.08326:1454 60.36964:1293 63.02406:3305 65.00327:2093 67.91582:1376 69.03789:1583 70.24245:1582 72.37731:1441 79.10509:1219 88.85870:1490 94.92955:1466 107.01381:2782 107.93530:1375 120.02161:1497 124.55956:1311 130.55408:1360 151.00368:4496 157.00810:1412 162.83922:3407 164.01152:2223 192.07294:1627 194.35771:1527 227.03619:1535 236.71976:1294 243.03026:1586 255.029…	315.05090:210300 316.05557:27244 317.06024:0	0.881	0.906	0.742	4	0.67	1.725	-1	315.051	BeePop_C18_ident_1_neg	Normalized unit: Intensity; Annotation method: NIST23_negative_1	0.26	214452	178850	196114	209333	207074	0	0	0	0	0	0	40393	37324	44101	52829	0	0	0	0	0	16758	8210
2265	C18	2	1000	N,N-Dimethylglutamic acid	[M+H]+	C7H13NO4		JCHFXGIXHDRBFU-UHFFFAOYSA-N		430	TRUE	FALSE	TRUE	TRUE	41.23192:1309 44.01310:1763 46.06514:45849 47.06218:3811 47.06849:17871 47.06907:1749 49.31413:1251 50.11735:1283 51.90385:1352 54.56205:1413 55.98333:1147 56.04950:2826 57.05284:2787 78.95323:1567 84.04438:47197 85.02841:2338 85.04148:2712 85.04774:49389 86.59389:1208 88.49237:1266 91.47548:1193 97.00757:1524 103.05833:1609 112.67786:1309 120.35897:1482 129.10223:4236 130.04976:4104 130.08623:21…	176.09151:285837 177.09617:67991 178.10084:124325	0.515	0.776	0.492	7	0.88	1.408	-1	176.092	PureLeaf_C18_ident_3_pos	Normalized unit: Intensity; Annotation method: NIST23_positive_1	0.17	593562	375042	315911	331244	306296	33199	14008	22027	24017	11102	64228	19553	21510	49117	0	133554	73749	19796	63664	70393	262656	246476
6766	HILIC	1	501	Castanospermine	[M+H-H2O]+	C8H15NO4		JDVVGAQPNNXQDW-TVNFTVLESA-N		430	TRUE	FALSE	TRUE	TRUE	42.03386:2625 43.01786:9560 45.81817:1368 46.98306:1340 51.42081:1314 53.65448:1419 53.96786:1122 55.01784:3553 55.05423:1972 56.04947:24978 57.03347:6476 57.06990:3489 58.06514:1552 60.17677:1367 61.37000:1328 66.46237:1223 67.05419:2663 68.04945:13790 69.03348:3385 69.05730:1702 70.06509:7246 70.12170:1228 71.04911:2440 71.06850:1664 72.04440:3839 73.02834:3846 74.06001:9184 75.43071:1340 78.51…	172.09671:961034 173.10138:126072 174.10605:54468	0.839	0.939	0.761	18	0.82	1.749	-1	172.097	BeePop_hilic_ident_4_pos	Normalized unit: Intensity; Annotation method: NIST23_positive_1	0.14	669271	485317	912624	901386	866991	15940	18985	24103	27910	29800	19437	9622	13104	17309	20027	9475	10924	11156	8981	12061	63093	19208
1088	C18	1	5453	Tuberonic acid glucoside	[M-H]-	C18H28O9		JFDNMLUPLXZXGV-YAYCWVCRSA-N		430	TRUE	FALSE	TRUE	TRUE	50.12454:1455 53.48478:1337 58.18871:1555 59.01386:43499 68.83331:1370 71.01385:9594 75.66930:1238 77.97267:1426 79.73899:1405 85.02950:1582 88.51003:1318 89.02448:6575 101.02439:3325 113.02446:3203 119.03503:4240 124.48756:1389 140.15417:1511 163.11290:2610 171.52727:1459 202.06567:1274 207.10268:6411 256.59256:1396 263.14917:1349 351.78030:1435 352.33124:1822 387.16574:29444	387.16568:181568 388.17035:30983 389.17502:20286	0.884	0.898	0.804	10	0.77	1.771	-1	387.166	PureLeaf_C18_ident_2_neg	Normalized unit: Intensity; Annotation method: NIST23_negative_1	0.2	101418	50531	61173	96993	110489	0	0	0	0	0	0	0	2030	2389	2911	0	0	0	0	0	178237	107106
859	C18	1	4190	(12Z)-9,10,11-Trihydroxyoctadec-12-enoic acid	[M-H]-	C18H34O5		JHGVFGJXFVIYSM-XFXZXTDPSA-N		430	TRUE	FALSE	TRUE	TRUE	51.10815:1430 53.34529:1283 59.41696:1187 61.22822:1632 63.61826:1227 64.00554:1383 64.60014:1500 65.52048:1202 68.63390:1518 68.95737:1391 69.29000:1291 70.18118:1250 70.63128:1347 71.89552:1275 74.01807:1391 78.21943:1362 81.85902:1372 89.27199:1546 99.08147:1614 104.83197:1474 110.88622:1393 112.34361:1201 133.85472:1537 137.14709:1255 157.98531:1229 169.68089:1414 171.10263:3141 199.13394:212…	329.23340:223411 330.23807:43349 331.24273:0	0.773	0.938	0.601	4	0.44	1.574	-1	329.233	PureLeaf_C18_ident_2_neg	Normalized unit: Intensity; Annotation method: NIST23_negative_1	0.29	71879	66911	70349	71590	56476	0	0	0	0	0	2354	29270	21466	37989	26218	40663	41077	45815	42467	34450	180379	170465
8085	HILIC	2	3070	Cassiaside C	[M+H]+	C27H32O15		JIBJMBHKGBDCPN-IJTBWITGSA-N		430	TRUE	FALSE	TRUE	TRUE	127.03880:1869 135.11588:1680 144.88718:1540 150.24130:2019 152.00179:1596 158.44591:1544 158.99643:2303 159.05336:1733 168.27602:1706 170.99631:1643 185.01270:1665 192.04662:6306 212.56000:2287 213.05191:1759 219.01746:1662 227.06404:1620 242.05461:1849 261.02783:2967 273.07312:10356 354.09958:19091 383.08710:1387 388.36569:1453 434.62115:2331 435.12585:15584 435.62787:2033 464.54007:1501 494.63…	597.17822:119149 598.18289:19678 599.18756:0	0.596	0.822	0.52	3	0.43	1.386	-1	597.181	Poppi_hilic_ident_2_pos	Normalized unit: Intensity; Annotation method: NIST23_positive_1	0.11	1083	716	1321	2374	808	704	0	1222	0	1081	98109	2058	86104	98459	145344	49038	94049	112924	108368	110058	0	0
7158	HILIC	1	1191	Val-Lys	[M+H]+	C11H23N3O3		JKHXYJKMNSSFFL-DTWKUNHWSA-N		430	TRUE	FALSE	TRUE	TRUE	51.13008:1178 55.05420:6909 56.04947:2507 57.89971:1325 58.06511:6182 59.07299:1632 63.12040:1432 64.46695:1522 72.07951:2989 72.08075:43792 72.09846:1367 75.09670:1151 77.27480:1338 77.62399:1268 84.08074:37831 89.42023:1343 93.09191:1307 96.48516:1433 100.07565:17363 104.81886:1253 108.37293:1355 112.95498:1397 114.05508:1522 115.36121:1228 116.78256:1209 117.10214:7096 117.80498:1349 118.08618…	246.18094:942198 247.18561:104662 248.19027:0	0.819	0.939	0.784	7	0.78	1.744	-1	246.181	BeePop_hilic_ident_1_pos	Normalized unit: Intensity; Annotation method: NIST23_positive_1	0.38	747385	673814	653202	637116	644519	0	0	0	0	0	478905	7180	216935	334671	380679	145187	147115	150101	164006	170664	36243	28221
7412	HILIC	2	1653	6,8-Dihydroxy-3-(6-hydroxy-1-hepten-1-yl)-1H-2-benzopyran-1-one	[M+H]+	C16H18O5		JKXJOEQOMGTCDI-GQCTYLIASA-N		430	TRUE	FALSE	TRUE	TRUE	55.01788:3803 56.04952:5218 57.03349:4378 58.30619:1388 58.91473:1439 60.05564:1740 60.64586:1309 61.02839:1524 68.04947:2263 70.06507:7157 71.04919:2998 81.03355:4543 83.06036:102501 85.02842:1931 94.05248:6774 95.06036:9374 97.02846:2375 97.07609:4228 99.04398:6642 106.91114:1380 109.02837:2021 109.07614:2406 112.80001:1436 121.07603:2495 127.03911:3113 129.06581:86757 132.42014:1393 136.35335:…	291.11844:1291744 292.12311:147725 293.12777:25917	0.749	0.898	0.59	3	0.43	1.497	-1	291.123	PureLeaf_hilic_ident_1_pos	Normalized unit: Intensity; Annotation method: NIST23_positive_1	0.27	334562	257293	262849	244193	250379	1490	2194	4244	4134	8730	27603	485	11730	38343	38530	6039	5428	6600	6703	8627	892986	812464
534	C18	1	2663	(+)-Abscisic acid	[M-H]-	C15H20O4		JLIDBLDQVAYHNE-LXGGSRJLSA-N		430	TRUE	FALSE	TRUE	TRUE	51.71698:1374 55.01896:4466 57.03460:8583 59.01387:3086 64.48763:1387 66.86240:1705 69.03458:3290 71.05022:1639 79.05533:4727 81.03455:2177 83.05024:5073 93.07095:4306 95.05025:2609 97.02945:5525 105.07088:1897 107.05025:4274 108.02168:2156 109.02955:12600 109.06588:8857 110.03735:5039 111.04519:25339 111.39632:1399 119.08658:11858 120.05803:2370 121.06594:6030 122.03736:42015 123.04511:2491 123.…	263.12881:5392927 264.13348:879751 265.13815:33774	0.971	0.985	0.946	27	1	1.954	-1	263.129	BeePop_C18_ident_1_neg	Normalized unit: Intensity; Annotation method: NIST23_negative_1	0.51	4389531	2671468	3963558	4050707	4424509	0	0	0	0	0	0	31805	18680	29932	27818	86530	82558	73394	82504	90640	298080	230825
2624	C18	1	2577	2-cis-4-trans-Abscisic acid	[M+H-H2O]+	C15H20O4		JLIDBLDQVAYHNE-YKALOCIXSA-N		430	TRUE	FALSE	TRUE	TRUE	50.20555:1376 53.03854:8133 55.01785:1925 55.05423:8144 55.35300:1285 57.06992:1929 57.26888:1332 61.96447:1420 64.24522:1644 65.03861:6182 67.05417:6688 69.03346:20872 79.05421:11020 81.06984:12014 82.59769:1565 83.04914:20260 84.21098:1353 90.68343:1539 91.05417:26156 93.03350:5178 93.06984:16628 95.04911:10168 95.08559:3308 97.02670:1693 97.02850:6221 97.06469:2150 103.05425:1920 103.07851:188…	247.13271:1275218 248.13737:180774 249.14204:24661	0.925	0.959	0.908	73	0.96	1.896	-1	247.133	BeePop_C18_ident_1_pos	Normalized unit: Intensity; Annotation method: NIST23_positive_1	0.14	1271644	860962	958601	1178105	1154329	696	1050	459	381	1227	9127	1846	722	11609	683	28857	26105	272	31823	30477	73932	55132
4394	C18	1	12050	1-Palmitoyl-2-linoleoyl-sn-glycero-3-phosphocholine	[M+H]+	C42H80NO8P		JLPULHDHAOZNQI-ZTIMHPMXSA-N		430	TRUE	FALSE	TRUE	TRUE	85.55902:1823 86.09641:105478 87.09978:3011 94.71796:1636 98.98414:25108 104.10694:9896 104.19518:2143 121.11842:1507 124.99976:86439 127.21853:1622 135.31992:1562 161.66095:1506 176.40419:1562 184.07327:396070 185.07652:4364 186.07733:1695 202.07922:1521 220.18925:1775 307.35629:1559 333.07706:1847 349.37756:1589 366.03818:1532 427.97275:1505 428.53391:1794 430.93591:1605 685.37854:1780 758.4695…	758.56873:823238 759.57339:369587 760.57806:217881	0.924	0.969	0.936	3	1	1.919	-1	758.569	BeePop_C18_ident_1_pos	Normalized unit: Intensity; Annotation method: NIST23_positive_1	0.31	392510	357913	313088	551549	442785	6677	3140	1713	3086	2214	0	19154	4954	0	39848	0	0	0	0	0	0	57898
2639	C18	1	2676	2-(1',2',3',4'-Tetrahydroxybutyl)quinoxaline	[M+H]+	C12H14N2O4		JNOHSLKLTQNYAD-UHFFFAOYSA-N		430	TRUE	FALSE	TRUE	TRUE	52.03645:1272 53.03863:1294 54.14040:1324 56.35295:1450 59.04916:1749 67.87424:1334 68.84849:1356 81.03356:1553 104.59150:1253 107.32079:1396 107.39404:1271 108.15950:1027 108.86329:1256 131.06050:2272 132.04453:1667 137.64345:1406 141.72786:1311 143.27112:1316 145.07603:1800 153.32263:1289 155.04195:1509 158.25485:1287 159.09175:5059 160.06322:4345 161.07077:7950 173.07095:11949 181.24945:1496 1…	251.10248:379322 252.10715:53347 253.11181:5624	0.86	0.896	0.757	9	0.53	1.695	-1	251.103	Coke_C18_ident_1_pos	Normalized unit: Intensity; Annotation method: NIST23_positive_1	0.14	7459	8042	8091	5492	4059	290220	274693	316548	310753	311988	2353	1462	1100	3845	896	1320	643	831	1202	1292	1589	2430
2068	C18	2	140	Levulinic acid	[M+H-H2O]+	C5H8O3		JOOXCMJARBKPKM-UHFFFAOYSA-N		430	TRUE	FALSE	TRUE	TRUE	40.13682:1381 41.03859:5281 42.93867:1205 43.01785:37138 43.60060:1304 46.69589:1226 48.75622:1216 49.40842:1253 50.86565:1562 53.03857:12109 53.19476:1248 55.01780:2776 57.03347:2501 64.82578:1295 65.71687:1104 66.25743:1268 67.50985:2689 67.51907:1263 69.03345:12433 71.04913:20442 75.01524:1146 76.51517:1999 79.01785:2152 81.03342:5313 82.86039:1451 97.16442:1401 98.98415:33497 99.03264:1776 99…	99.04388:685006 100.04854:0 101.05321:0	0.744	0.943	0.76	5	1	1.733	-1	99.0441	Coke_C18_ident_3_pos	Normalized unit: Intensity; Annotation method: NIST23_positive_1	0.51	334050	194371	165374	227697	213182	699225	734015	537112	598533	710899	276954	52254	14099	166784	116452	344570	166093	23486	176191	210473	24671	24598
6708	HILIC	1	415	(2-{[2-(Dimethylamino)ethyl]amino}ethyl)dimethylamine	[M+H]+	C8H21N3		JPJMSWSYYHNPLD-UHFFFAOYSA-N		430	TRUE	FALSE	TRUE	TRUE	40.02452:1263 41.10472:1439 43.01783:2063 43.01891:1228 44.00925:1151 47.34759:1254 52.28214:1270 53.00401:1309 56.09554:1420 58.91142:1282 61.80953:1410 66.02107:1291 72.08079:197189 84.08083:2182 87.04404:11564 87.05532:3790 89.10736:4870 91.09962:1338 100.11203:7049 121.00043:1208 121.00397:1171 122.57468:1289 123.76060:1467 126.12775:23535 128.10597:1500 143.15427:5056 144.54527:1328 159.5675…	160.18071:224581 161.18538:9720 162.19005:0	0.836	0.747	0.696	4	0.5	1.598	-1	160.181	Olipop_hilic_ident_2_pos	Normalized unit: Intensity; Annotation method: NIST23_positive_1	0.14	21506	33635	88144	83416	89954	7258	71294	107780	66380	53020	8952	93102	212050	171815	122696	42216	96627	234627	204384	185147	12844	23920
3550	C18	1	7619	Astragalin	[M+H]+	C21H20O11		JPUKWEQWGBDDQB-QSOFNFLRSA-N		430	TRUE	FALSE	TRUE	TRUE	50.05508:1446 51.51454:1609 53.03857:4814 55.01787:4160 55.93204:1399 57.03344:9484 58.06075:1600 59.04909:1920 59.62729:1840 59.88245:1468 61.02837:33895 61.53202:1542 61.57499:1516 66.79600:1431 67.01782:1947 68.99703:8462 69.03345:30503 70.36124:1474 71.01279:1516 71.04913:9119 71.89468:1647 73.02837:11688 73.74297:1496 79.01228:1647 79.05415:1583 81.03345:12953 83.01266:1775 85.02836:84470 87…	449.10730:3058862 450.11197:704167 451.11664:112680	0.947	0.945	0.889	18	0.95	1.891	-1	449.108	PureLeaf_C18_ident_1_pos	Normalized unit: Intensity; Annotation method: NIST23_positive_1	0.26	139106	103115	118639	156704	157833	0	0	0	0	558	705	965	0	2278	276	0	593	0	0	0	2828020	2547521
6618	HILIC	1	267	(4S)-4-Amino-5-hydroxypentanoic acid	[M+H]+	C5H11NO3		JPYGFLFUDLRNKX-BYPYZUCNSA-N		430	TRUE	FALSE	TRUE	TRUE	40.25316:1255 40.98224:1349 42.20629:1776 44.04951:2626 55.01789:4525 56.04949:7423 58.06513:7748 58.86593:1310 68.04952:1925 69.03344:2388 70.03336:1353 70.06510:6108 71.04914:8514 74.02366:1429 74.06002:7139 80.04948:2909 81.99515:1346 85.15020:1299 88.07568:12320 95.14657:1393 98.06003:22068 98.06194:2040 98.81882:1327 99.04404:4975 103.08444:1232 103.85633:1329 107.06036:2842 116.07056:12225 …	134.08101:851281 135.08568:49813 136.09034:9174	0.816	0.965	0.782	8	1	1.787	-1	134.081	PureLeaf_hilic_ident_1_pos	Normalized unit: Intensity; Annotation method: NIST23_positive_1	0.24	592047	473171	505036	481348	440237	79367	79192	78588	75845	39871	51134	16691	28607	57756	48289	39278	52000	57946	66887	63271	608759	545137
40	C18	1	212	4-Formyl-2-hydroxybenzoic acid	[M-H-CO2]-	C8H6O4		JQSSYLDZHAPSJO-UHFFFAOYSA-N		430	TRUE	FALSE	TRUE	TRUE	44.54262:1250 45.00382:1419 45.51897:1204 53.28762:1443 53.57504:1328 54.11333:1392 59.63032:1384 61.16777:1238 63.31527:1181 66.61890:1212 72.95509:1242 75.00870:1276 79.51747:1190 79.95394:1139 81.18027:1453 82.50613:1291 83.11044:1294 84.68707:1393 90.14311:1136 90.43674:1347 92.02673:11509 93.03462:4019 101.20737:1512 105.92316:1273 106.35950:1278 110.65070:1300 113.65862:1205 120.02168:7491 …	121.02946:180732 122.03412:80549 123.03879:0	0.921	0.921	0.906	4	1	1.887	-1	121.029	PureLeaf_C18_ident_1_neg	Normalized unit: Intensity; Annotation method: NIST23_negative_1	0.4	118711	95040	94474	132989	122282	8958	29957	32503	12901	13565	3369	149406	152931	178936	174538	3348	11476	13598	17908	13144	263955	153291
6778	HILIC	1	527	N-.alpha.-Acetyl-L-ornithine	[M+H]+	C7H14N2O3		JRLGPAXAGHMNOL-LURJTMIESA-N		430	TRUE	FALSE	TRUE	TRUE	41.77380:1476 43.01735:1891 43.01786:6438 44.25512:1509 45.52127:1432 46.47426:1411 47.59159:1460 49.30495:1402 50.15488:1429 55.93922:1500 57.23465:1736 57.49990:1858 60.04439:1774 68.22189:1451 70.06510:418611 72.08077:1680 72.75695:1530 73.93006:1604 80.13936:1687 85.02837:5749 98.06004:7072 112.07565:261832 115.08657:6528 116.07058:40592 129.10219:20890 134.53986:1404 137.05721:1687 149.97731…	175.10750:4512866 176.11217:359373 177.11683:34153	0.846	0.836	0.822	9	0.75	1.737	-1	175.108	BeePop_hilic_ident_4_pos	Normalized unit: Intensity; Annotation method: NIST23_positive_1	0.38	3210575	2402124	2432639	2522184	2317678	14174	9891	5128	9810	6824	311296	2164	59476	214238	223238	501560	504284	485490	566901	893440	2237368	415459
3275	C18	2	6066	1,3-Cyclohexanediol, 4-(1-hydroxy-1-methylethyl)-1-methyl-	[2M+H]+	C10H20O3		JRNAYJOJYCECDH-UHFFFAOYSA-N		430	TRUE	FALSE	TRUE	TRUE	53.27126:1357 55.05422:2710 67.05418:2376 69.06991:5540 75.36401:1355 78.11328:1451 79.05422:2305 81.06980:11147 82.63632:1337 91.05419:1807 93.06989:3226 95.04911:9209 95.08556:4308 105.06988:1819 107.08553:2313 109.06477:5079 109.10117:4121 111.08044:1782 115.62188:1324 117.05187:1471 123.11684:1663 127.07532:1586 135.08064:3034 137.13243:2058 144.04852:1404 149.09590:2045 149.13246:1374 171.66…	377.28958:187653 378.29425:41487 379.29892:31433	0.625	0.808	0.652	13	0.46	1.485	-1	377.29	BeePop_C18_ident_2_pos	Normalized unit: Intensity; Annotation method: NIST23_positive_1	0.11	152631	156516	148247	176707	159045	0	0	0	0	0	0	0	0	0	0	0	0	0	0	0	3654	3098
190	C18	1	915	p-Hydroxyphenyllactic acid	[M-H]-	C9H10O4		JVGVDSSUAVXRDY-UHFFFAOYSA-N		430	TRUE	FALSE	TRUE	TRUE	41.98126:1403 43.55953:1432 44.99823:8754 45.03843:1561 45.89396:1370 46.72397:1349 48.71958:1412 56.01364:1520 57.56500:1386 59.01384:9194 60.78888:1283 62.51065:1641 67.80981:1527 71.01385:4039 72.99313:50945 74.00098:7366 82.57620:1235 86.72816:1367 89.02438:3141 91.08654:1469 92.92003:15484 92.99374:7098 93.03451:3884 96.00811:1428 104.47485:1269 106.04240:2163 107.05025:10116 109.02935:1753 …	181.05055:1417265 182.05522:129937 183.05989:40034	0.93	0.972	0.887	6	1	1.899	-1	181.051	BeePop_C18_ident_1_neg	Normalized unit: Intensity; Annotation method: NIST23_negative_1	0.14	1225224	911630	1337596	1348184	1334227	573064	634978	602384	664655	607228	42269	76129	101192	102766	101304	87080	70908	94837	106545	97479	57302	53260
440	C18	1	2193	1-O-((2E,4E)-9-Carboxy-8-hydroxy-2,7-dimethylnona-2,4-dienoyl)-.beta.-D-glucopyranose	[M-H-C6H10O5]-	C18H28O10		JWAGJGCOOSEMAU-CGSVZCSKSA-N		430	TRUE	FALSE	TRUE	TRUE	57.03463:1739 57.20800:1267 57.33026:1426 57.72887:1558 58.40918:1479 58.84508:1271 63.71461:1280 69.03465:3104 71.05024:3888 72.95718:1256 88.41973:1427 98.83293:1259 106.38103:1302 110.57123:1277 111.39067:1347 123.08150:1311 129.75098:1343 136.65982:1329 140.01968:1230 153.12843:3238 160.17046:1366 161.09718:1922 179.10777:5463 197.11833:107254 223.09769:2805 233.21341:1538 241.10818:54597	241.10803:695219 242.11270:105170 243.11737:12531	0.936	0.917	0.81	4	0.44	1.752	-1	241.108	Poppi_C18_ident_1_neg	Normalized unit: Intensity; Annotation method: NIST23_negative_1	0.54	79299	42178	58552	61404	88932	12425	6495	5624	5053	6066	9657	63122	56284	56631	59770	677442	552176	681931	691573	714775	87825	61359
981	C18	2	4854	Lactobionic acid	[M-H]-	C12H22O12		JYTUSYBCFIZPBE-AMTLMPIISA-N		430	TRUE	FALSE	TRUE	TRUE	51.56549:1367 52.55102:1474 55.88890:1417 59.01384:27973 61.47060:1383 71.01388:16188 73.37212:1320 75.00879:7165 75.72821:1447 78.95908:2368 79.95741:4727 80.96519:11112 85.02949:2471 87.00874:34517 87.01026:2582 89.02440:18370 94.74494:1516 96.92056:1509 97.70733:1549 99.00882:5906 101.02442:3238 104.24689:1256 105.01928:6159 113.02454:4341 113.89517:1405 117.01946:6110 119.03487:1506 128.28391…	357.10349:1754502 358.10815:0 359.11282:11538761	0.689	0.796	0.661	15	0.58	1.536	-1	357.104	Coke_C18_ident_2_neg	Normalized unit: Intensity; Annotation method: NIST23_negative_1	0.6	3323647	1174419	1572244	1249363	1773522	1600193	1114431	1120791	984102	1204407	26826	62223	104928	37048	0	368938	173092	178210	183652	134044	8771750	5144758
7256	HILIC	2	1368	Thiamine cation	[M+H]+	C12H17N4OS		JZRWCGZRTZMZEH-UHFFFAOYSA-N		430	TRUE	FALSE	TRUE	TRUE	54.03381:1650 55.05421:5584 56.88162:1366 58.18859:1244 58.87204:1412 59.06035:66620 60.69381:1349 63.88327:1437 65.23055:1343 66.03383:8748 72.08081:8362 80.04945:2984 81.04470:24609 83.04906:1742 83.06037:14326 83.87111:1383 84.04428:1876 85.50166:1356 91.95066:1543 93.44177:1331 98.14980:1556 107.06033:4550 113.02946:2547 113.58344:1546 119.86363:1276 122.07121:186910 124.08688:15940 126.03709…	265.11148:2175006 266.11615:281586 267.12082:25131	0.675	0.961	0.677	7	0.88	1.642	-1	265.112	BeePop_hilic_ident_1_pos	Normalized unit: Intensity; Annotation method: NIST23_positive_1	0.05	296392	1100505	357740	333240	343389	13038	22159	21883	27873	24604	207490	32286	165345	36259	52313	207779	253474	271975	271781	305190	37903	31026
1366	C18	1	7025	Celerioside E	[M+CHO2]-	C21H38O8		KAPPVCFMUONHIO-BEVDOUNSSA-N		430	TRUE	FALSE	TRUE	TRUE	50.39861:1399 51.12667:1569 51.45763:1240 53.60419:1326 54.69543:1352 57.04494:1204 57.30337:1421 59.01390:9972 62.31498:1463 63.22856:1467 65.00768:1271 66.88465:1324 67.43448:1384 71.01388:15484 71.37858:1385 73.02956:5995 83.65941:1547 85.02956:2670 89.02443:5345 94.92622:1361 101.02445:12156 113.02446:5220 119.03500:2906 127.65196:1386 140.44775:1329 159.24731:1582 161.04556:9518 170.02731:15…	463.25443:728079 464.25909:178737 465.26376:35420	0.812	0.914	0.753	10	0.37	1.648	-1	463.255	PureLeaf_C18_ident_1_neg	Normalized unit: Intensity; Annotation method: NIST23_negative_1	0.29	523210	348754	510910	508465	569411	0	0	0	0	0	0	1366	0	1708	0	0	0	0	1612	0	557161	453350
790	C18	2	3901	(5Z)-3-(.beta.-D-Glucopyranosyloxy)oct-5-enoic acid	[M-H]-	C14H24O8		KASAEGRSKHTUII-SSVHFDHESA-N		430	TRUE	FALSE	TRUE	TRUE	51.13162:1402 55.82105:1186 55.91962:1470 57.52532:1280 57.92755:1300 59.01386:29791 71.01385:8744 71.16116:1517 73.02958:1351 73.34138:1459 85.02949:2395 89.02445:9188 95.04990:1248 101.02444:6836 109.42382:1446 113.02443:3685 113.04749:1273 116.91486:1426 118.48922:1526 119.03507:4531 126.13174:1368 131.07159:1920 132.00400:1824 139.07648:5053 148.33563:1687 162.79703:1360 183.03040:1500 183.86…	319.13989:320094 320.14456:46007 321.14923:8674	0.629	0.976	0.77	10	0.83	1.663	-1	319.14	BeePop_C18_ident_1_neg	Normalized unit: Intensity; Annotation method: NIST23_negative_1	0.29	297930	145431	219438	238757	237583	0	0	0	0	0	1760	0	0	0	0	0	2125	1977	2184	1972	146958	88115
7510	HILIC	2	1840	N-Acetylneuraminic acid	[M+H]+	C11H19NO9		KBGAYAKRZNYFFG-BOHATCBPSA-N		430	TRUE	FALSE	TRUE	TRUE	57.43768:1414 57.98659:1307 72.73967:1402 80.04948:1892 82.02874:1747 84.04446:1557 85.02846:3482 88.03924:2700 89.73831:1330 97.02848:4097 104.73346:1615 106.95830:1465 113.02328:2198 114.44370:1380 114.69211:1332 116.59876:1548 128.67921:1304 130.95137:1288 131.86946:1461 142.05005:2686 143.99477:1241 148.06052:1877 160.06055:7424 166.04976:2491 181.92404:1199 191.20723:1447 196.06050:2549 208.…	310.11310:191440 311.11777:25755 312.12243:15352	0.578	0.826	0.432	3	0.5	1.363	-1	310.113	PureLeaf_hilic_ident_1_pos	Normalized unit: Intensity; Annotation method: NIST23_positive_1	0.11	24224	83843	82146	74750	81229	1278	975	0	997	0	6997	498	792	2748	5259	3446	2441	3086	3061	1657	140069	156940
2696	C18	1	2987	6-Acetyl-5.8-dimethoxy-2.2-dimethyl-2H-1-benzopyran	[M+H]+	C15H18O4		KDHNUTVJWLXEHG-UHFFFAOYSA-N		430	TRUE	FALSE	TRUE	TRUE	51.07088:1256 52.94135:1211 56.53563:1478 57.91667:1505 59.58910:1377 59.77798:1399 64.40464:1458 64.78748:1401 65.48518:1368 73.47971:1430 76.34988:1377 79.34743:1521 79.49934:1310 80.33667:1276 82.73421:1398 84.17035:1660 91.05424:3790 97.73765:1392 107.04926:1877 111.77015:1458 117.07004:3957 117.68082:1383 118.07764:2064 119.04902:1564 128.06216:5149 129.06990:10339 130.07787:2480 131.04930:2…	263.12769:2162989 264.13235:351058 265.13702:25750	0.885	0.937	0.849	16	1	1.846	-1	263.128	PureLeaf_C18_ident_1_pos	Normalized unit: Intensity; Annotation method: NIST23_positive_1	0.14	0	564	0	499	486	454	407	0	0	396	0	559	606	0	0	0	0	611	491	626	1560498	1642440
6588	HILIC	1	206	4-Amino-1,2-benzenediol	[M+H]+	C6H7NO2		KDHUXRBROABJBC-UHFFFAOYSA-N		430	TRUE	FALSE	TRUE	TRUE	42.03382:7453 44.01309:3780 47.95363:2409 50.65224:2643 53.03854:29319 53.23608:2739 54.03366:2476 55.01799:9190 55.05423:7677 56.04929:5743 62.09827:7895 68.01313:7397 69.55490:3176 70.06496:10755 75.78303:2495 77.60718:3031 80.04939:80665 80.13092:86004 81.03344:59055 83.04905:9387 84.04414:3781 98.05999:8140 108.04427:434920 109.02827:10815 124.89909:2907 126.05479:611542 126.13621:6564	126.05473:1151760 127.05940:80216 128.06407:134527	0.899	0.95	0.885	4	1	1.875	-1	126.055	amide_Resuspension_3_AMIDE_pos	Normalized unit: Intensity; Annotation method: NIST23_positive_1	0.89	1675895	1725389	1741974	1731223	1784541	1749998	1791280	1838331	1815617	1832263	1197023	1305345	1238280	1346802	1349809	1460998	1562559	1581239	1667928	1631248	1711626	1711860
6665	HILIC	1	345	L-Lysine	[M+H]+	C6H14N2O2		KDXKERNSBIXSRK-YFKPBYRVSA-N		430	TRUE	FALSE	TRUE	TRUE	40.67436:1755 40.89851:1180 41.52736:1538 42.03382:1897 42.22109:1523 42.35650:1305 44.95711:1575 46.61860:1291 51.43743:1326 51.72655:1378 55.05425:2159 56.04945:27165 57.00960:1464 57.06987:1906 64.06578:1362 64.92725:5585 67.05421:18139 72.08079:1542 74.02364:3019 84.04441:7256 84.08073:1017685 85.06479:6616 95.04905:1719 98.41674:1629 101.10732:2973 102.09121:3314 107.55994:1434 112.07568:487…	147.11259:1658052 148.11726:118763 149.12193:7751	0.957	0.961	0.959	5	1	1.945	-1	147.113	BeePop_hilic_ident_4_pos	Normalized unit: Intensity; Annotation method: NIST23_positive_1	0.51	1218122	970356	1083913	1023349	997999	0	1608	0	0	0	231334	13822	170405	151397	215991	130798	123701	143145	182088	185046	207373	139058
34	C18	1	178	Succinic acid	[M-H]-	C4H6O4		KDYFGRWQOYBRFD-UHFFFAOYSA-N		430	TRUE	FALSE	TRUE	TRUE	41.56856:3672 43.30808:3888 46.07781:3865 46.92574:4044 49.63727:3750 50.53490:4020 50.84897:3674 52.77474:4381 53.16446:3593 53.92452:4115 55.01895:51433 59.01387:8091 67.02171:4536 73.02953:4217088 88.86681:4013 89.92410:4061 90.04934:5268 95.35961:4387 97.79806:3583 99.00878:376585 99.21621:3921 101.24960:3913 103.49600:4022 108.29395:3704 116.01498:3573 117.01937:1999883 119.31539:3653	117.01931:11151197 118.02398:482445 119.02865:669933	0.966	0.968	0.988	3	1	1.967	-1	117.019	BeePop_C18_ident_1_neg	Normalized unit: Intensity; Annotation method: NIST23_negative_1	0.57	15589280	9286222	9559797	9480758	12195160	397870	0	344532	348776	0	132937	655027	788727	870003	882238	1367308	635135	784136	850908	955777	838894	571214
850	C18	2	4137	(12Z,15Z)-9,10,11-Trihydroxyoctadeca-12,15-dienoic acid	[M-H]-	C18H32O5		KFINXCASWPGHEW-UYOLCUGSSA-N		430	TRUE	FALSE	TRUE	TRUE	50.06696:1329 50.81385:1252 50.93224:1296 51.14961:1273 51.74927:1233 54.63549:1499 55.65753:1297 58.83213:1491 82.45491:1263 84.02170:6132 87.39634:1140 89.25126:1427 96.63731:1282 102.38612:1218 102.94883:2002 108.78922:1541 123.08128:1302 124.03999:1275 127.11299:3165 132.16963:1389 132.63353:1241 135.34149:1462 137.09729:3758 141.35353:1187 155.10774:11329 158.55049:1661 171.10272:18479 171.5…	327.21759:236157 328.22226:34637 329.22693:90128	0.635	0.849	0.494	4	0.36	1.408	-1	327.218	PureLeaf_C18_ident_1_neg	Normalized unit: Intensity; Annotation method: NIST23_negative_1	0.26	43350	48760	40930	36637	35580	4632	4460	4650	0	4196	0	27121	23968	30032	37724	87002	74116	62892	73550	77667	164460	180922
7103	HILIC	2	1091	2-(2',3',4'-Trihydroxybutyl)quinoxaline	[M+H]+	C12H14N2O3		KFKHJQAEESRVHL-UHFFFAOYSA-N		430	TRUE	FALSE	TRUE	TRUE	50.04086:1187 53.73037:1532 55.88928:1323 58.26981:1285 71.60014:1238 75.01369:1234 77.01129:1153 77.94089:1276 78.30841:1304 79.27309:1308 80.27154:1178 81.03345:3679 84.74092:1305 89.49371:1101 107.83524:1362 109.02840:3941 112.53777:1291 115.53393:1295 121.91068:1234 124.08678:1536 133.07594:4686 145.07587:9025 146.08382:11648 147.09163:3018 161.07094:2108 171.09160:2681 175.08652:18251 187.08…	235.10747:541060 236.11214:63623 237.11680:17754	0.714	0.929	0.679	3	0.75	1.632	-1	235.108	Coke_hilic_ident_2_pos	Normalized unit: Intensity; Annotation method: NIST23_positive_1	0.16	399963	131336	183696	182920	186583	572490	510033	413295	443070	477930	17129	3934	8866	15589	14467	11195	5874	15720	16182	17063	47754	22289
170	C18	1	835	5,7-Dihydroxy-2H-chromen-2-one	[M-H]-	C9H6O4		KIQQFVJHWNCGAU-UHFFFAOYSA-N		430	TRUE	FALSE	TRUE	TRUE	40.67501:1481 41.00334:20330 44.99825:34399 46.89191:1488 49.00838:1708 51.02406:1930 51.80285:1373 54.57483:1333 57.03460:3447 59.01385:12655 63.02403:3154 65.00332:84105 65.03971:16367 67.01900:7494 71.01393:10528 75.00882:2549 77.03971:13520 79.01903:1678 81.03466:2425 83.01385:16547 87.00878:5015 89.02441:4875 89.03967:207830 91.01894:75429 91.21477:1625 93.03455:4430 95.05026:15672 96.11589:…	177.01926:6440739 178.02392:623717 179.02859:79157	0.948	0.951	0.934	12	1	1.924	-1	177.019	PureLeaf_C18_ident_1_neg	Normalized unit: Intensity; Annotation method: NIST23_negative_1	0.14	4623	64007	78038	89012	116513	0	4225	0	4477	0	1716	3030	2167	4976	30860	0	3737	2196	2136	2048	4923672	3285266
613	C18	1	3134	Hovetrichoside C	[M-H-C6H10O5]-	C21H22O11		KJIWCKSQHHNTTL-CTAUWVKESA-N		430	TRUE	FALSE	TRUE	TRUE	55.36638:1335 56.24969:1305 57.03461:8823 59.01382:1615 59.38120:1263 60.97424:1251 63.02409:5209 65.00332:7636 65.42457:1706 65.75218:1468 71.05666:1517 73.85214:1257 81.03455:1696 82.35270:1422 83.01383:8924 87.51743:1881 103.29215:1290 104.02630:1481 107.01377:3362 118.60722:1253 124.01656:2273 125.02443:56933 130.22064:1332 131.05019:1646 133.02940:2795 133.48349:1412 151.00368:8621 152.01158…	287.05603:414688 288.06070:65481 289.06537:0	0.911	0.96	0.828	14	0.78	1.819	-1	287.056	BeePop_C18_ident_1_neg	Normalized unit: Intensity; Annotation method: NIST23_negative_1	0.4	370556	236435	385900	384981	364385	0	0	0	0	0	0	26187	32334	37786	40161	0	0	0	0	0	68985	81098
3694	C18	1	8360	3.alpha.,6.alpha.-Mannotriose	[M+H-H2O]+	C18H32O16		KJZMZIMBDAXZCX-XNRWUJQLSA-N		430	TRUE	FALSE	TRUE	TRUE	52.23357:1516 55.01793:1314 57.03348:2743 58.10169:1318 61.02842:4552 62.43250:1737 63.10084:1351 67.62565:1404 69.03345:8424 73.02839:2063 73.92040:1529 73.95590:1533 77.76105:1550 79.52705:1348 80.42860:1402 81.03345:3186 85.02836:53754 91.03889:2484 97.02837:9476 109.02842:5765 127.03889:10243 129.43246:1534 136.77412:1408 140.38614:1544 145.04945:18186 146.61868:1423 163.06012:3095 197.08458:…	487.16504:974484 488.16971:207684 489.17437:81378	0.816	0.942	0.842	13	0.81	1.777	-1	487.166	Olipop_C18_ident_1_pos	Normalized unit: Intensity; Annotation method: NIST23_positive_1	0.57	311549	249748	164023	168622	177157	650396	814992	754708	386878	485157	1105558	546678	63724	563351	513946	589859	499686	30264	464462	433838	46777	23638
6610	HILIC	1	254	N-Acetylputrescine	[M+H]+	C6H14N2O		KLZGKIDSEJWEDW-UHFFFAOYSA-N		430	TRUE	FALSE	TRUE	TRUE	41.03858:4591 41.85322:1600 42.03383:77224 43.05421:2594 44.01309:121579 46.06513:54670 48.40423:1468 48.49733:1687 56.89116:1824 57.06982:6049 58.07321:4904 59.04911:8498 68.04946:4216 69.03347:39536 70.06510:3103 71.06844:5424 72.04436:438627 72.08075:1531 74.09636:4756 75.09972:3177 75.25616:1634 78.52896:1675 85.08405:1676 86.06001:44702 90.05498:2335 101.30972:1660 114.09123:3072294 115.0945…	131.11771:5504646 132.12237:409274 133.12704:20093	0.899	0.882	0.829	4	1	1.825	-1	131.118	PureLeaf_hilic_ident_1_pos	Normalized unit: Intensity; Annotation method: NIST23_positive_1	0.14	26051	18783	25260	19200	22577	5520	2264	3992	1770	910	1112	1739	1746	1879	943	2404	2148	2431	1951	2812	5752646	4601830
1761	C18	1	9669	Theaflavin 3-gallate	[M-H]-	C36H28O16		KMJPKUVSXFVQGZ-WQLSNUALSA-N		430	TRUE	FALSE	TRUE	TRUE	81.03465:3937 82.36490:1746 83.01384:5490 84.36923:1755 88.24523:1679 93.03455:1683 97.02950:3344 107.01387:2243 109.02953:2277 111.36170:1727 121.02973:1702 123.00894:1731 124.01665:2105 125.02446:78098 131.91695:1495 137.02454:12762 139.04030:1998 150.03249:1736 151.04007:4298 155.05006:2286 157.06604:2430 159.04546:2103 164.01146:2897 165.01935:6186 167.03510:3804 169.01427:28481 169.06598:286…	715.13007:601374 716.13473:248691 717.13940:57683	0.909	0.847	0.8	86	0.56	1.73	-1	715.13	PureLeaf_C18_ident_1_neg	Normalized unit: Intensity; Annotation method: NIST23_negative_1	0.14	0	0	0	0	0	0	0	0	0	0	2664	0	0	0	0	0	0	0	0	0	421263	408568
74	C18	1	418	2-Oxopentanedioic acid	[M-H]-	C5H6O5		KPGXRSRHYNQIFN-UHFFFAOYSA-N		430	TRUE	FALSE	TRUE	TRUE	41.75919:1242 48.19928:1357 53.65533:1212 55.01902:2294 56.05365:1171 57.03461:45070 57.03549:2384 58.84379:1406 61.09594:1215 71.01392:3936 71.05032:1394 73.02953:10355 73.92786:1219 81.08902:1219 82.47251:1236 82.60554:1187 83.01389:4773 83.05034:4177 84.00627:1321 84.57728:1329 85.02951:2882 86.64510:1166 87.00877:2113 93.19241:1170 95.78550:1217 99.04517:1654 101.02446:107283 101.06085:3687 1…	145.01424:2921232 146.01890:0 147.02357:1325342	0.863	0.929	0.877	5	1	1.846	-1	145.014	BeePop_C18_ident_4_neg	Normalized unit: Intensity; Annotation method: NIST23_negative_1	0.23	2206357	1253612	1548806	996281	1059899	0	0	0	1479	47348	963	1062	0	24252	26795	268332	135152	84010	94417	138733	10099	3480
6658	HILIC	1	331	(2R,4R)-4-Hydroxypiperidine-2-carboxylic acid	[M+H]+	C6H11NO3		KRHNXNZBLHHEIU-RFZPGFLSSA-N		430	TRUE	FALSE	TRUE	TRUE	40.49500:1210 43.01785:1273 43.29207:1262 43.39820:1164 43.44529:1195 44.04944:3142 46.38446:1203 46.41803:1271 46.47500:1551 46.70641:1231 47.67952:1319 52.16531:1290 53.72832:1379 55.05423:4218 56.04947:2351 58.06509:1554 59.26096:1265 60.04428:1744 61.08881:1237 62.01383:1186 64.31512:1205 65.05515:1348 65.85600:1149 72.04436:2796 73.02843:3073 74.06006:1835 76.74733:1248 80.04951:2639 81.0334…	146.08101:1147212 147.08568:72661 148.09034:28764	0.792	0.95	0.726	6	0.86	1.718	-1	146.081	Poppi_hilic_ident_1_pos	Normalized unit: Intensity; Annotation method: NIST23_positive_1	0.51	277765	257468	243602	246782	230122	227973	343170	367941	396771	380368	66319	50785	77884	111586	120581	684014	536048	570392	615750	658528	483107	541764
247	C18	1	1133	Citric acid	[M-H]-	C6H8O7		KRKNYBCHXYNGOX-UHFFFAOYSA-N		430	TRUE	FALSE	TRUE	TRUE	45.50348:227504 47.18851:160056 50.06366:184046 52.89288:216481 54.63595:184158 57.03459:4945478 57.70290:168486 58.04998:200907 59.01384:428910 61.61983:193987 62.83966:157699 67.01895:1838734 75.19617:162441 79.57345:182653 82.39635:176836 85.02948:14512500 87.00875:26166638 89.08391:183978 90.34568:189498 99.55656:165930 100.81177:179028 101.02449:419770 103.03995:207006 111.00876:49145448 115…	191.01949:387707456 192.02415:26424834 193.02882:6610393	0.977	0.979	0.973	7	1	1.968	-1	191.02	Olipop_C18_ident_2_neg	Normalized unit: Intensity; Annotation method: NIST23_negative_1	0.8	719564314	362659902	359720630	365713708	323314612	1330773	594147	580530	599847	420055	150569	265196628	273199720	288873920	301338387	568630992	300081933	281287398	292297610	276100888	460996897	212764716
1947	C18	1	11003	(3.beta.,4.alpha.,16.alpha.)-17-Carboxy-16-hydroxy-23-oxo-28-norolean-12-en-3-yl O-.beta.-D-galactopyranosyl-(1->2)-O-[.beta.-D-xylopyranosyl-(1->3)]-.beta.-D-glucopyranosiduronic acid	[M-H]-	C47H72O20		KUOJCJXXMJCHIN-GWUSBVJZSA-N		430	TRUE	FALSE	TRUE	TRUE	101.02443:1885 101.52335:1743 109.20850:1670 113.02442:4917 143.11574:2095 143.34589:2269 143.36612:2015 149.17915:1985 149.64160:1845 154.93060:1621 210.92253:1626 227.08400:3641 252.83588:1710 289.04581:1700 322.43161:1746 339.02081:1899 376.16403:1673 405.31531:3006 414.50049:1793 467.31650:1914 468.03168:1835 485.32733:3508 579.33264:2812 745.86316:1688 761.41125:2488 775.39008:5106 805.40106…	955.45367:267175 956.45834:124341 957.46301:34170	0.894	0.817	0.735	6	0.67	1.698	-1	955.454	Poppi_C18_ident_1_neg	Normalized unit: Intensity; Annotation method: NIST23_negative_1	0.14	0	0	0	0	0	0	0	0	0	0	2784	0	0	0	0	209268	227199	216250	216837	195158	0	0
198	C18	1	967	3-O-Methylgallic acid	[M-H]-	C8H8O5		KWCCUYSXAYTNKA-UHFFFAOYSA-N		430	TRUE	FALSE	TRUE	TRUE	42.42902:1404 43.71201:1434 43.94598:1332 44.95425:1331 47.46082:1225 51.35305:1248 53.14761:1237 63.96450:1241 64.28954:1291 90.36956:1243 92.51656:1324 94.91711:9655 102.54144:1295 123.00886:6661 124.01665:110382 125.19122:1388 130.10075:1263 136.89467:3229 138.90688:3944 139.04013:16413 140.10306:1373 142.33945:1375 168.00650:87697 183.02995:51595	183.02980:1045300 184.03447:93207 185.03914:8143	0.92	0.965	0.912	4	1	1.904	-1	183.03	PureLeaf_C18_ident_1_neg	Normalized unit: Intensity; Annotation method: NIST23_negative_1	0.11	23209	40558	57663	58804	57013	4294	0	4642	0	0	0	1925	1284	2722	1391	0	1411	2653	1652	1629	792211	905992
6569	HILIC	1	166	Betaine	[M+H]+	C5H11NO2		KWIUHFFTVRNATP-UHFFFAOYSA-N		430	TRUE	FALSE	TRUE	TRUE	44.76474:5007 45.04766:4852 45.15212:4509 46.73564:3966 51.31322:4091 56.66299:4761 57.21724:4542 58.06511:599982 59.07294:1226980 60.28925:4039 60.48843:3795 64.33207:4660 67.55681:3987 69.18998:4888 71.94612:4041 72.08076:8786 82.51261:4103 94.30517:4085 96.22633:4911 99.07529:4511 100.11205:8402 104.11440:4506 105.28839:4595 114.32098:4233 118.08618:6584916 118.12254:63911 119.08960:5412	118.08605:18746522 119.09072:1007054 120.09539:98056	0.962	0.959	0.974	4	1	1.954	-1	118.086	Olipop_hilic_ident_2_pos	Normalized unit: Intensity; Annotation method: NIST23_positive_1	0.54	119887488	84187858	76529664	83680553	75767728	77374	279042	87201	82574	83851	29195313	1070072	8506082	21551001	18675150	1589504	1350947	1189026	1173581	1216509	36811058	25166280
320	C18	2	1524	Glucoheptonic acid	[M-H-H2O]-	C7H14O8		KWMLJOLKUYYJFJ-DIHCEYMBSA-N		430	TRUE	FALSE	TRUE	TRUE	48.36399:2133 49.78392:2237 51.43187:2164 53.34235:2135 54.32777:1940 54.41368:2046 55.68397:2462 57.03463:8477 59.01384:155237 59.11779:2561 61.98839:9830 62.74318:2038 63.02224:2292 64.14992:2693 64.97198:2455 66.96330:2158 70.58644:2717 71.01385:112273 73.02950:257628 76.98262:1993 77.85577:2227 81.03458:6596 83.01380:14125 85.02946:50425 87.00722:2447 87.00862:10238 88.47299:2201 89.02436:338…	207.05086:8820174 208.05553:725421 209.06019:277732	0.656	0.644	0.545	14	0.74	1.438	-1	207.051	RP_Resuspension_3_RP_neg	Normalized unit: Intensity; Annotation method: NIST23_negative_1	0.63	11732223	11409901	11887585	11681434	11408531	13447764	0	17028114	21484211	22544482	9774704	10445347	11126836	11012515	11785350	11552692	11841090	12829977	11788467	12983309	11779883	12306268
333	C18	2	1587	2-(3,4-Dimethoxyphenyl)propanoic acid	[M-H]-	C11H14O4		KWOMNGWHOBWKBP-UHFFFAOYSA-N		430	TRUE	FALSE	TRUE	TRUE	49.19182:1260 51.27285:1470 52.65611:1309 53.11695:1360 53.54201:1325 54.55452:1358 59.01386:7151 59.67445:1347 61.45267:1429 61.70803:1461 63.10461:1483 66.32725:1560 71.01386:3466 72.99319:5711 73.02954:12397 79.73765:1329 84.68965:1665 87.00880:1632 88.15276:1569 88.47654:1400 89.02438:1707 90.25723:1575 91.05531:870392 99.39316:1310 104.42540:1513 105.80096:1343 111.81013:1473 117.01945:5269 …	209.08183:2174717 210.08650:246951 211.09117:31358	0.589	0.925	0.483	3	1	1.511	-1	209.082	BeePop_C18_ident_1_neg	Normalized unit: Intensity; Annotation method: NIST23_negative_1	0.14	2599314	1601910	1678373	1912448	2233448	0	0	0	0	0	0	0	0	0	0	0	0	0	0	0	69370	50589
7621	HILIC	1	2044	Leu-Ala-Lys	[M+H]+	C15H30N4O4		KWTVLKBOQATPHJ-UHFFFAOYSA-N		430	TRUE	FALSE	TRUE	TRUE	52.58773:1338 56.04951:2132 57.59367:1413 70.06513:5957 71.48577:1546 73.74151:1295 80.47276:1547 84.08074:25844 84.08226:1666 85.86673:1563 86.09641:26603 128.16043:1256 129.10219:15523 129.10500:1461 130.08624:9023 134.54459:1378 138.38268:1270 147.11273:17162 151.24069:1490 157.13345:9333 185.12836:2540 195.86668:1332 199.81114:1560 211.42668:1421 218.14980:8380 331.23383:7492	331.23373:187276 332.23840:23887 333.24307:0	0.905	0.936	0.867	10	0.59	1.796	-1	331.234	BeePop_hilic_ident_3_pos	Normalized unit: Intensity; Annotation method: NIST23_positive_1	0.14	165158	141954	150437	153802	153379	0	0	0	0	0	10148	507	7296	7815	10653	12174	14828	13524	16285	15750	1874	1260
1354	C18	1	6977	Daidzin	[M+CHO2]-	C21H20O9		KYQZWONCHDNPDP-QNDFHXLGSA-N		430	TRUE	FALSE	TRUE	TRUE	50.75101:1420 51.94390:1377 57.48758:1381 65.43470:1409 66.14279:1394 69.04681:1359 77.89351:1494 85.60181:1445 88.56747:1292 91.01906:1668 91.41853:1535 105.82235:1327 111.54164:1471 111.78306:1735 114.79969:1384 120.03284:1367 132.02174:3758 135.00877:2992 139.93092:1464 142.27531:1287 177.77646:1464 195.04536:4676 196.05281:1609 208.05299:2579 223.03999:10532 224.04800:3364 251.03503:5395 252.…	461.10861:681067 462.11328:159113 463.11795:18501	0.89	0.967	0.861	3	1	1.865	-1	461.109	Olipop_C18_ident_1_neg	Normalized unit: Intensity; Annotation method: NIST23_negative_1	0.14	0	1900	2108	2293	7014	0	0	0	0	0	38038	249270	249908	251067	253870	2474	0	0	0	0	0	0
2164	C18	1	492	4-[1-Methyl-1-(4-methylphenyl)ethyl]benzoic acid	[M+H-C7H6O2]+	C17H18O2		KZRKGXHRKUUSLH-UHFFFAOYSA-N		430	TRUE	FALSE	TRUE	TRUE	46.39674:1315 54.29382:1322 58.59872:1157 58.60637:1198 65.12846:1131 66.82128:1121 69.10607:1331 71.49438:1180 76.34531:1302 83.85362:1505 91.05430:1630 93.06987:5621 100.50992:2043 101.30904:1314 101.50874:3327 105.06993:41686 113.01681:1298 120.74519:1388 127.28532:1242 133.10126:49188	133.10104:174581 134.10571:23567 135.11038:0	0.865	0.935	0.893	4	1	1.857	-1	133.101	Poppi_C18_ident_1_pos	Normalized unit: Intensity; Annotation method: NIST23_positive_1	0.11	3557	2672	4549	5338	4618	13275	15264	14220	15190	13673	250	254	213	334	224	141033	160797	411	154933	144986	1831	2403
1207	C18	1	6138	.alpha.,.alpha.'-Trehalose 6-phosphate	[M-H]-	C12H23O14P		LABSPYBHMPDTEL-LIZSDCNHSA-N		430	TRUE	FALSE	TRUE	TRUE	51.73875:2056 59.01387:26171 60.40529:1986 63.96230:1908 64.89175:2537 65.47101:2252 71.01385:20592 72.27554:2096 73.02957:5041 74.00511:2270 75.00874:3588 78.95904:620374 79.38868:1903 79.95734:35799 80.96515:34418 85.02938:9628 87.00876:24966 87.04511:3732 87.55743:2115 89.02439:20178 96.96014:130554 96.96957:1331873 97.02946:2201 99.22776:2145 100.67411:2127 101.02440:8802 103.62923:1980 110.4…	421.07468:5100272 422.07934:427759 423.08401:0	0.799	0.785	0.793	3	0.75	1.682	-1	421.075	Coke_C18_ident_2_neg	Normalized unit: Intensity; Annotation method: NIST23_negative_1	0.2	12221	22750	0	0	0	4013738	2452778	2507038	2506478	2171723	0	0	0	0	0	0	0	0	0	0	425784	115486
3659	C18	1	8201	Quercetin 3'-glucuronide	[M+H]+	C21H18O13		LBJLXDMWOKJIPQ-JENRNSKYSA-N		430	TRUE	FALSE	TRUE	TRUE	51.22723:1483 52.06068:1316 52.26294:1560 52.30118:1356 53.89117:1279 55.46047:1466 57.10378:1502 57.96047:1401 71.01276:2323 74.12147:1439 79.46691:1477 80.85062:1424 85.02846:6684 85.82140:1638 95.27792:1378 100.23794:1570 109.40005:1440 113.02336:2548 153.01840:3577 167.21980:1350 175.25320:1418 213.41035:1458 229.04916:1996 241.82802:1499 280.02634:1439 303.04993:52145 364.13068:1526 372.1600…	479.08151:745989 480.08618:153174 481.09085:28868	0.813	0.914	0.737	5	0.45	1.654	-1	479.082	BeePop_C18_ident_1_pos	Normalized unit: Intensity; Annotation method: NIST23_positive_1	0.14	599634	300118	425091	567155	670000	0	0	0	0	0	332	339	0	382	0	0	0	0	0	0	1686	868
3821	C18	1	9140	5,7-Dihydroxy-2-(4-hydroxyphenyl)-6,8-bis(3,4,5-trihydroxyoxan-2-yl)chromen-4-one	[M+H]+	C25H26O13		LDVNKZYMYPZDAI-UHFFFAOYSA-N		430	TRUE	FALSE	TRUE	TRUE	65.72164:1568 71.35881:1477 72.30228:1492 74.92004:1371 82.62806:1358 86.88295:1441 91.28694:1427 92.95261:1407 94.32874:1472 94.55834:1449 105.07940:1419 119.04919:4572 121.02837:11783 127.05786:1302 138.48048:1566 150.37064:1391 151.98396:1530 187.03934:2014 189.01851:3892 191.03406:2360 194.04846:1336 194.81566:1680 195.02917:1382 201.90283:1438 203.03398:3804 206.01862:1430 207.02924:3045 213…	535.14429:349884 536.14895:91805 537.15362:19505	0.878	0.922	0.799	38	0.75	1.77	-1	535.145	PureLeaf_C18_ident_1_pos	Normalized unit: Intensity; Annotation method: NIST23_positive_1	0.2	54523	0	46006	32560	51548	350	0	0	0	0	0	0	0	0	0	0	0	0	0	0	362023	273420
6966	HILIC	1	844	8-Methylcaffeine	[M+H]+	C9H12N4O2		LFHHOHMIVKIHMG-UHFFFAOYSA-N		430	TRUE	FALSE	TRUE	TRUE	55.60680:1437 55.92799:1315 56.04945:5937 59.01331:1193 59.04916:1514 59.36462:1254 59.82325:1330 69.37573:1337 69.45473:1288 76.54499:1316 78.57768:1600 83.06036:4935 87.54514:1447 94.61519:1268 94.62866:1321 96.39248:1432 101.81494:1314 105.76495:1608 114.19329:1393 116.35329:1256 116.35570:1322 118.78184:1435 124.08703:2286 125.07092:1937 137.05835:10513 139.31039:1293 152.08182:26371 166.4080…	209.10312:210107 210.10779:32275 211.11245:18686	0.817	0.933	0.8	3	1	1.786	-1	209.103	PureLeaf_hilic_ident_1_pos	Normalized unit: Intensity; Annotation method: NIST23_positive_1	0.19	146611	162588	146158	153347	137002	24974	23834	43046	34741	43772	12250	3039	11900	11798	10177	9571	4524	8538	8720	8105	264259	214761
983	C18	1	4858	3-(2-(.beta.-D-Glucopyranosyloxy)-4-methoxyphenyl)propanoic acid	[M-H]-	C16H22O9		LIVNOUBJFOXZOR-YMILTQATSA-N		430	TRUE	FALSE	TRUE	TRUE	57.03455:3185 59.01385:5666 60.71852:1387 65.00326:3380 65.39661:1224 69.55115:1336 72.60727:1385 74.45201:1586 81.03457:16603 83.01383:4044 85.06583:2062 87.04505:1753 94.16873:1564 94.44580:1452 94.51945:1349 108.63177:1456 109.06593:10180 111.04515:17262 119.49483:1751 122.03727:5980 125.02436:14964 127.07643:2109 127.96342:1600 136.01704:1371 141.09216:1691 149.02437:2141 151.00369:2753 151.0…	357.11862:635879 358.12329:126981 359.12796:49712	0.884	0.93	0.858	3	1	1.847	-1	357.119	BeePop_C18_ident_2_neg	Normalized unit: Intensity; Annotation method: NIST23_negative_1	0.14	521942	350674	374070	475843	539274	0	0	0	3318	0	0	0	0	0	2209	2778	0	0	0	0	0	2109
2473	C18	2	1882	N,N'-Bis(carboxymethyl)dithiooxamide	[M+H-H2O]+	C6H8N2O4S2		LJIPVCWBVLYNOV-UHFFFAOYSA-N		430	TRUE	FALSE	TRUE	TRUE	50.67770:1274 56.96478:4403 57.94259:1328 58.28251:1171 58.73650:1403 59.11169:1417 59.89801:1294 62.98177:3466 63.57899:1643 65.53423:1362 69.06018:1284 81.84115:1345 82.34554:1246 82.35306:1469 84.95967:27391 84.96119:2244 86.99286:3747 88.95261:1498 90.97678:1636 102.97028:2740 110.56123:1406 116.93977:1330 116.98584:2093 116.98827:3781 119.01888:1372 122.58887:1428 123.35554:1455 130.73412:12…	218.98338:3089180 219.98805:817692 220.99272:120593	0.583	0.816	0.535	3	1	1.417	-1	218.989	BeePop_C18_ident_4_pos	Normalized unit: Intensity; Annotation method: NIST23_positive_1	0.37	1459574	1709214	1545353	1473588	1682368	18943	2959	5375	8810	18207	437778	234092	16944	243322	149809	345849	418096	7069	263934	366030	1086518	1641855
1038	C18	1	5212	NP-022502	[M-H]-	C18H32O8		LJXIPNPVSLDERM-LRJVVAAVSA-N		430	TRUE	FALSE	TRUE	TRUE	55.01887:2012 59.01292:2280 59.01387:45597 62.47241:1605 70.84435:1267 71.01391:11632 73.02954:2081 73.69090:1434 76.39874:1526 77.16251:1446 77.17065:1420 85.02949:1524 87.95019:1455 89.02443:10416 89.73881:1230 101.02447:10854 102.21712:1324 113.02452:5404 119.03503:3942 131.18690:1452 138.46146:1364 174.29024:1638 195.13911:5769 206.31059:1514 213.14937:2229 224.11569:1385 225.80563:1510 226.7…	375.20190:459892 376.20657:74763 377.21124:14027	0.919	0.976	0.874	10	0.63	1.825	-1	375.202	PureLeaf_C18_ident_1_neg	Normalized unit: Intensity; Annotation method: NIST23_negative_1	0.2	20500	12725	16542	20614	18123	3879	0	0	0	0	0	2122	0	2318	0	2749	0	0	0	0	317519	306317
845	C18	1	4122	2,4-Bis(4-hydroxyphenyl)cyclobutane-1,3-dicarboxylic acid	[M-H]-	C18H16O6		LKRJTULSSBSRAS-UHFFFAOYSA-N		430	TRUE	FALSE	TRUE	TRUE	54.57047:1276 58.90287:1436 60.59114:1409 61.78201:1250 62.67201:1245 63.84504:1381 70.49282:1346 75.55421:1496 75.92227:1411 82.70222:1460 89.26653:1454 90.54320:1434 93.03461:7156 96.99321:3045 97.25733:1616 97.58820:1369 97.60822:1405 98.52756:1436 99.78407:1350 119.05025:9224 131.05029:2386 143.05013:8964 144.39754:1328 144.68524:1438 145.91731:1520 163.04008:3829 168.85648:1249 182.34145:125…	327.08731:163702 328.09198:21561 329.09665:0	0.874	0.941	0.765	12	0.6	1.733	-1	327.087	PureLeaf_C18_ident_1_neg	Normalized unit: Intensity; Annotation method: NIST23_negative_1	0.11	30826	45903	52553	57370	53436	6739	3742	3848	9245	3224	1960	3903	2811	4558	4646	3465	2045	1896	2652	1884	216772	126090
7104	HILIC	1	1092	His-Pro	[M+H-H2O]+	C11H16N4O3		LNCFUHAPNTYMJB-IUCAKERBSA-N		430	TRUE	FALSE	TRUE	TRUE	50.93317:1230 51.92879:1449 59.21506:1544 59.53990:1378 63.38364:1212 70.06509:7006 71.62167:1573 73.36169:1477 82.05259:4265 103.48193:1373 109.56189:1404 110.07125:17124 122.03287:1253 135.29878:1375 140.99837:1207 162.10284:1346 171.92014:1235 177.34215:1181 184.82591:1233 188.47951:1301 190.01756:1471 197.92923:1230 207.12381:1403 230.76025:1347 235.11902:37991	235.11879:243756 236.12346:50629 237.12813:22559	0.869	0.929	0.802	6	0.5	1.729	-1	235.119	BeePop_hilic_ident_3_pos	Normalized unit: Intensity; Annotation method: NIST23_positive_1	0.14	439634	114401	249377	260866	261500	2636	717	2354	1043	1868	140178	741	3797	66732	24560	36817	13075	20802	20055	19396	17384	2406
6881	HILIC	1	714	1,3,9-Trimethylxanthine	[M+H]+	C8H10N4O2		LPHGQDQBBGAPDZ-UHFFFAOYSA-N		430	TRUE	FALSE	TRUE	TRUE	46.82000:16532 55.56784:17227 56.04947:88454 57.76807:16852 61.10814:17075 68.36058:18352 69.04472:355005 74.05990:19810 81.04481:25039 82.05254:25595 83.06036:362451 97.03960:25156 98.24438:17974 102.36821:18581 109.03963:90438 110.07125:920167 111.05521:52377 122.05992:58560 123.04271:140687 138.06618:4046266 146.75237:17083 151.09760:23775 151.10886:16358 195.08765:8641232	195.08737:58477392 196.09204:5908142 197.09671:458288	0.925	0.934	0.962	4	1	1.921	-1	195.088	PureLeaf_hilic_ident_2_pos	Normalized unit: Intensity; Annotation method: NIST23_positive_1	0.51	13552942	4969025	10864034	12169961	12269343	47028092	18213879	36688430	46993240	38867581	626203	20379	203092	334738	451408	18338	12891	18573	19662	18954	65626343	19454197
2985	C18	1	4427	Glucovanillin	[M+H]+	C14H18O8		LPRNQMUKVDHCFX-RKQHYHRCSA-N		430	TRUE	FALSE	TRUE	TRUE	51.56077:1465 53.03859:1669 54.96043:1363 55.01785:3384 57.03349:8905 57.84739:1363 61.02842:4598 63.61852:1416 65.03857:21956 67.21170:1468 69.03351:32670 69.03461:2599 73.02846:4596 81.03356:3861 85.02842:28039 87.04408:3267 87.95573:1223 93.03349:19816 95.90854:1371 97.02843:18300 99.04412:4222 101.02328:2038 109.02828:1618 110.03630:2327 111.04403:28453 115.03908:2390 116.07046:1759 117.37210…	315.10742:527182 316.11209:78472 317.11676:41683	0.853	0.931	0.86	16	1	1.833	-1	315.107	Olipop_C18_ident_3_pos	Normalized unit: Intensity; Annotation method: NIST23_positive_1	0.09	10059	9455	8357	7936	10488	788	0	1486	766	0	18286	96218	0	513248	36459	0	496	0	291	262	0	527
3317	C18	1	6299	1,3:2,4-bis(3,4-dimethylbenzylidene)sorbitol	[M+H]+	C22H26O6		LQAFKEDMOAMGAK-RLCYQCIGSA-N		430	TRUE	FALSE	TRUE	TRUE	53.80903:1465 55.30812:1481 56.61470:1534 59.60459:1294 61.59326:1380 69.03349:3458 69.45434:1283 79.05419:13424 79.83594:1502 80.49586:1406 81.03344:1741 84.84760:1609 85.02832:1913 85.13831:1386 91.05408:2484 93.06984:4304 95.04912:5504 103.05411:6466 105.04457:2167 105.06980:256401 117.38934:1334 118.65731:1368 119.04907:6320 119.56100:1375 121.06475:7332 173.11757:1369 186.92125:1281 187.8251…	387.17972:229348 388.18439:47663 389.18905:6995	0.89	0.915	0.896	6	0.86	1.84	-1	387.18	BeePop_C18_ident_1_pos	Normalized unit: Intensity; Annotation method: NIST23_positive_1	0.66	213914	153742	168900	225325	204508	21781	19204	23166	21370	25070	102307	12322	0	138842	1578	70067	47981	0	60398	62718	58688	52550
3530	C18	1	7510	(-)-Catechin gallate	[M+H]+	C22H18O10		LSHVYAFMTMFKBA-CTNGQTDRSA-N		430	TRUE	FALSE	TRUE	TRUE	55.28975:1511 59.75772:1357 67.05421:2190 70.68127:1760 72.04780:1391 72.64466:1316 76.80396:1339 77.03860:1455 79.01784:2057 79.18994:1367 93.96280:1350 95.04913:2547 105.03339:2216 107.43399:1485 107.43823:1631 109.25145:1501 111.04405:1953 117.92107:1385 123.04397:81019 127.77430:1252 135.39465:1315 139.03889:27897 143.03391:1737 147.04393:2754 151.03897:8692 153.01817:18523 165.05458:2906 168…	443.09689:551802 444.10156:132031 445.10623:25653	0.865	0.952	0.876	8	0.89	1.835	-1	443.097	BeePop_C18_ident_1_pos	Normalized unit: Intensity; Annotation method: NIST23_positive_1	0.29	426626	228765	261220	401091	443035	0	0	0	0	0	0	0	0	0	0	0	0	0	0	0	658387	333383
139	C18	1	699	Epicatechin gallate	[M-H-C15H12O5]-	C22H18O10		LSHVYAFMTMFKBA-TZIWHRDSSA-N		430	TRUE	FALSE	TRUE	TRUE	40.41024:3956 41.00336:15678 44.99826:9209 47.32929:4453 48.95954:4182 51.02405:33798 67.01897:8629 67.85435:4645 69.03465:226252 73.24802:4797 73.99627:5118 76.06501:4028 78.12238:4406 79.01896:85377 80.02682:7148 81.03461:149183 83.01382:12645 90.78362:4121 91.38935:4279 93.71963:4000 97.02953:175153 107.01387:34975 107.87361:4622 108.02174:11170 108.18488:4759 115.16698:4435 117.14056:4069 124…	169.01418:11454388 170.01884:947121 171.02351:148673	0.923	0.933	0.959	4	1	1.919	-1	169.014	PureLeaf_C18_ident_1_neg	Normalized unit: Intensity; Annotation method: NIST23_negative_1	0.37	2325652	1970383	2299280	2344357	2617350	0	0	0	0	0	3752	17227	21768	24070	37174	0	0	0	0	2177	14901086	10966399
1792	C18	2	9937	[(2R,3S,4S,5R,6S)-6-[(2S,4R,5R,6S)-2-[2-(3,4-Dihydroxyphenyl)-5,7-dihydroxy-4-oxochromen-3-yl]oxy-4,5-dihydroxy-6-methyloxan-3-yl]oxy-3,4,5-trihydroxyoxan-2-yl]methyl (E)-3-(4-hydroxyphenyl)prop-2-enoate	[M-H]-	C36H36O18		LSMKTLJKBSXMMR-YQBWYNSVSA-N		430	TRUE	FALSE	TRUE	TRUE	85.57363:1655 94.90770:1515 96.65097:1444 102.87392:1569 111.57555:1625 118.07860:1606 119.03509:1712 143.40494:1747 143.56209:1464 151.00378:3615 167.25815:1584 255.02948:1587 267.50839:1588 271.02475:5925 285.04080:4944 300.02762:4151 301.03534:11478 368.59351:1847 426.09793:1520 550.49219:1668 551.76984:1656 597.39490:1555	755.18286:171367 756.18753:53976 757.19220:19873	0.549	0.762	0.526	5	0.56	1.384	-1	755.183	PureLeaf_C18_ident_2_neg	Normalized unit: Intensity; Annotation method: NIST23_negative_1	0.11	16162	13046	17190	18012	17981	0	0	0	0	0	0	0	0	0	0	0	0	0	0	0	120321	106939
1563	C18	1	8365	3-Hydroxy-2-((9Z,12Z)-octadeca-9,12-dienoyloxy)propyl 2-(trimethylazaniumyl)ethyl phosphate	[M+CHO2]-	C26H50NO7P		LSUXCWJOIAWGOU-UTJQPWESSA-N		430	TRUE	FALSE	TRUE	TRUE	60.42201:1570 61.92829:1507 77.37985:1440 78.95905:18805 82.23486:1414 91.80083:1488 92.62353:1402 95.45754:1544 96.86011:1357 102.12749:1478 106.88578:1577 117.15153:1509 120.43477:1602 123.42383:1547 140.47176:1475 152.99596:3421 168.04301:2264 180.28891:1720 195.59558:1567 196.28792:1590 224.06920:9041 224.27107:1355 227.08325:1942 242.08009:1903 257.10544:1411 279.23285:112494 283.06082:1467 …	564.33032:337286 565.33499:113792 566.33966:22971	0.851	0.938	0.851	4	1	1.83	-1	564.331	BeePop_C18_ident_1_neg	Normalized unit: Intensity; Annotation method: NIST23_negative_1	0.4	272684	246470	265872	298885	302544	0	0	0	0	0	3230	49495	41411	59196	59187	0	0	0	0	0	116506	106642
8128	HILIC	1	3152	Maltotetraose	[M+H]+	C24H42O21		LUEWUZLMQUOBSB-CHYJJPLWSA-N		430	TRUE	FALSE	TRUE	TRUE	70.77716:1662 71.01273:2454 71.04913:11288 71.89384:1580 72.47498:1915 73.02840:11659 75.22323:1948 75.76072:1699 79.95125:1602 81.03348:36446 83.01276:4450 85.02839:646172 87.04400:14776 91.03893:23100 92.62455:1549 92.93466:1696 97.02838:143425 99.04401:25278 101.02323:4279 103.03899:6262 109.02836:50511 115.03887:7669 127.03893:195372 127.48373:1777 137.80159:1724 145.04951:277442 146.05295:39…	667.22839:1174099 668.23306:308691 669.23773:76216	0.972	0.966	0.923	12	0.8	1.902	-1	667.229	Olipop_hilic_ident_2_pos	Normalized unit: Intensity; Annotation method: NIST23_positive_1	0.38	168261	163111	158333	164924	159171	759994	727753	744358	1103362	931883	2388557	89561	884997	2138545	2009901	357291	454171	451060	464656	447910	1440	1032
1552	C18	1	8273	(2S,3aS,4aS,7S,8R,9aS,11R,11aR,12R)-8,11,11a-Trihydroxy-1,1,8-trimethyl-4-methylene-2-(((2R,3R,4S,5S,6R)-3,4,5-trihydroxy-6-(hydroxymethyl)tetrahydro-2H-pyran-2-yl)oxy)tetradecahydro-7,9a-methanocyclopenta[b]heptalen-12-yl acetate	[M-H]-	C28H44O11		LUVMKEMUWORSAV-LYYAMRTPSA-N		430	TRUE	FALSE	TRUE	TRUE	63.96247:6997 64.92764:1476 65.46751:1774 69.03463:4489 70.77387:1544 71.01388:40971 73.02951:7473 73.87625:1607 78.98592:28197 79.09061:1683 79.95737:80291 80.96518:416176 81.03458:3452 83.21763:1548 85.02948:16908 86.12664:1471 86.30192:1773 87.00877:12002 87.31715:1540 94.98083:80522 96.96017:5521 97.02954:9675 99.00870:3262 101.02447:9843 103.58826:1883 106.98087:12017 106.98278:1900 111.3208…	555.28430:1782469 556.28897:500042 557.29364:90989	0.892	0.711	0.456	5	0.28	1.437	-1	555.281	PureLeaf_C18_ident_1_neg	Normalized unit: Intensity; Annotation method: NIST23_negative_1	0.31	55582	58464	69981	65983	67502	0	0	0	0	0	10431	32604	11694	15903	19868	0	0	0	0	0	1517811	1328502
53	C18	1	287	(+)-2-Hydroxyisocaproic acid	[M-H]-	C6H12O3		LVRFTAZAXQPQHI-YFKPBYRVSA-N		430	TRUE	FALSE	TRUE	TRUE	43.01900:2192 43.50888:1535 44.99825:8272 46.02393:1614 47.60491:1521 48.11759:1702 52.63277:1613 55.01897:2942 57.03463:8569 59.01389:5279 59.78058:1453 63.10304:1543 68.33288:1386 68.55559:1583 69.03465:122910 70.13297:1294 71.01389:1950 72.99316:2641 73.02956:15810 75.00883:1754 83.15470:1518 85.02953:16378 85.06591:1019769 87.04517:4971 93.76132:1462 101.02444:6256 113.02443:6264 113.06085:24…	131.07133:3293631 132.07600:232176 133.08067:18958	0.934	0.934	0.98	5	1	1.935	-1	131.071	BeePop_C18_ident_1_neg	Normalized unit: Intensity; Annotation method: NIST23_negative_1	0.14	3441084	3029894	3693245	3705069	3475444	3188	6165	4176	3666	4012	2130	29979	33105	39455	38353	57828	66907	60073	56476	66716	14054	14577
355	C18	1	1714	Undecanedioic acid	[M-H]-	C11H20O4		LWBHHRRTOZQPDM-UHFFFAOYSA-N		430	TRUE	FALSE	TRUE	TRUE	48.78902:1319 48.81823:1372 48.96718:1334 56.53511:1356 57.03461:3533 62.67845:1438 74.95975:1411 101.34440:1267 103.01583:1226 122.89451:1539 125.09717:2562 125.87318:29981 126.88103:5498 128.00403:1509 138.01715:1331 144.06409:1609 144.33818:1319 144.86862:1242 146.00006:1210 149.78014:1349 151.11308:1866 153.12854:80834 155.28903:1482 171.13921:7014 179.99197:1345 197.11835:124227 215.12889:18…	215.12877:1177340 216.13344:147520 217.13810:14485	0.932	0.959	0.922	4	1	1.913	-1	215.129	RP_Resuspension_2_RP_neg	Normalized unit: Intensity; Annotation method: NIST23_negative_1	0.97	162830	202626	200265	179041	194462	74935	104906	85839	66754	74681	63360	97023	73165	93201	90366	119354	191125	155746	139161	141662	191289	265122
6727	HILIC	1	442	Deoxygalactonojirimycin	[M+H]+	C6H13NO4		LXBIFEVIBLOUGU-DPYQTVNSSA-N		430	TRUE	FALSE	TRUE	TRUE	40.43985:1390 45.10125:1146 48.59964:1250 52.04252:1232 55.05421:1660 56.04949:1644 57.03347:1266 60.04438:1672 60.34092:1160 60.62161:1349 64.76649:1201 70.11596:1239 71.80994:1245 71.96894:1319 72.04436:1721 73.96481:1441 74.06004:1626 77.01421:1189 80.04944:2257 81.03350:4346 82.06516:2685 82.70614:1149 85.01366:1240 86.06011:2630 91.73228:1517 96.67999:1350 97.07420:1344 99.04413:1890 101.920…	164.09160:339792 165.09627:41496 166.10093:26355	0.778	0.929	0.682	10	0.59	1.638	-1	164.092	PureLeaf_hilic_ident_2_pos	Normalized unit: Intensity; Annotation method: NIST23_positive_1	0.14	89950	74837	78708	77032	77976	90254	145168	159368	163523	155171	31140	15537	29301	31272	33620	33936	48409	40725	48398	50698	303729	250374
2092	C18	1	238	1-Deoxynojirimycin	[M+H-3H2O]+	C6H13NO4		LXBIFEVIBLOUGU-JGWLITMVSA-N		430	TRUE	FALSE	TRUE	TRUE	42.03382:2373 48.71327:1760 50.69139:1798 53.03859:2677 55.05424:17981 56.21759:1950 57.05459:2050 58.72982:1922 59.14342:1844 61.72164:1758 65.03861:9403 67.04166:42203 68.04949:2780 69.03352:2671 69.56498:1965 70.01889:1762 73.70996:1716 80.04949:11888 81.05726:3963 81.74233:1821 82.03680:2843 82.06513:116180 84.03156:2144 87.00401:2482 92.04942:7258 99.54370:1691 109.05219:2322 110.03182:4336 …	110.05988:34130308 111.06455:2241974 112.06922:0	0.92	0.925	0.967	3	1	1.919	-1	110.06	Coke_C18_ident_1_pos	Normalized unit: Intensity; Annotation method: NIST23_positive_1	0.14	231235	128681	106414	120552	93617	20479966	9757269	9965149	9195352	7873747	10446	6336	13692	10268	0	12265	0	14014	12799	12590	80701	66949
6753	HILIC	1	482	Pyridoxine	[M+H]+	C8H11NO3		LXNHXLLTXMVWPM-UHFFFAOYSA-N		430	TRUE	FALSE	TRUE	TRUE	46.29136:1124 46.95297:1938 47.11948:1321 51.54194:1554 53.67179:1373 55.05075:1231 56.31422:1251 57.81704:1233 59.59262:1483 62.53342:1596 69.14964:1337 71.66338:1281 79.05428:2481 81.05727:1882 85.43884:1228 96.08082:2521 106.06510:2736 110.06001:1732 123.06786:10774 124.07574:9382 124.67646:1275 128.50311:1268 131.32983:1470 134.06004:72756 144.05908:1339 150.03905:1310 152.07062:152836 156.96…	170.08107:560333 171.08574:102147 172.09041:24891	0.922	0.949	0.9	4	1	1.894	-1	170.081	PureLeaf_hilic_ident_1_pos	Normalized unit: Intensity; Annotation method: NIST23_positive_1	0.46	905544	656242	943951	896597	916216	57407	26825	68062	72772	79370	221208	11782	139391	202379	204824	175650	68580	171975	180110	179766	820069	545535
3964	C18	1	9834	Vitexin-2''-O-rhamnoside	[M+H]+	C27H30O14		LYGPBZVKGHHTIE-HUBYJIGHSA-N		430	TRUE	FALSE	TRUE	TRUE	64.44045:1510 67.46149:1480 68.99710:2380 71.04915:16144 75.56094:1561 78.44580:1445 78.75223:1626 80.76637:1389 81.03366:1866 84.40257:1733 84.51216:1547 85.02841:16677 98.50273:1434 98.63615:1473 104.15814:1619 109.11376:1694 111.04404:2020 115.53603:1397 116.50061:1482 117.20782:1610 118.86943:1542 119.04909:2284 121.02842:8656 123.94906:1622 131.70631:1588 139.03906:9407 144.96596:1550 145.02…	579.17023:507092 580.17489:162498 581.17956:37696	0.886	0.964	0.828	21	0.95	1.837	-1	579.171	PureLeaf_C18_ident_1_pos	Normalized unit: Intensity; Annotation method: NIST23_positive_1	0.23	160615	137658	154491	151930	162627	0	0	0	0	0	1546	2289	0	2448	264	342	0	0	378	0	512847	403226
863	C18	2	4225	1,6-Digalloylglucose	[M-H-C7H4O4]-	C20H20O14		LYGRISUQIZNHGM-IVABAYMNSA-N		430	TRUE	FALSE	TRUE	TRUE	50.63255:1305 53.20334:1267 55.26626:1267 59.01387:23093 59.02538:1370 62.18610:1456 71.01391:8897 72.91268:1183 75.45179:1211 82.87164:1324 85.02954:1592 89.02448:5688 89.57588:1337 95.01376:2095 101.02444:3132 101.89814:1266 103.34179:1533 107.01393:4029 123.00878:11301 124.01669:7732 125.02449:15670 141.01955:2366 151.00371:10220 160.84216:2138 168.00656:2993 169.01428:41526 170.68271:1499 199…	331.06714:352124 332.07181:63867 333.07647:8066	0.732	0.736	0.742	16	0.62	1.585	-1	331.067	PureLeaf_C18_ident_2_neg	Normalized unit: Intensity; Annotation method: NIST23_negative_1	0.26	25472	80213	118665	123226	130334	37720	14729	0	0	11221	14029	2967	16962	28891	32325	0	0	0	0	0	390548	202529
1417	C18	1	7355	1,6-Bis-O-(3,4,5-trihydroxybenzoyl)hexopyranose	[M-H]-	C20H20O14		LYGRISUQIZNHGM-UHFFFAOYSA-N		430	TRUE	FALSE	TRUE	TRUE	51.68230:1268 53.99410:1318 56.05892:1460 57.94051:1556 59.01383:2713 69.03459:1457 69.64897:1467 69.85340:1539 71.01390:2688 79.01884:2156 80.18883:1363 81.03465:1623 85.02960:1458 87.62294:1586 95.01404:1776 97.02944:1377 100.40326:1415 105.66679:1449 107.01384:10133 121.05527:1453 123.00887:4830 124.01670:24797 125.02444:40777 127.59351:1462 130.72108:1635 133.82457:1542 137.08568:1504 145.552…	483.07779:507022 484.08246:130263 485.08712:28991	0.793	0.952	0.798	12	0.86	1.756	-1	483.078	PureLeaf_C18_ident_1_neg	Normalized unit: Intensity; Annotation method: NIST23_negative_1	0.29	57058	33283	40210	60136	66960	0	0	0	0	0	0	0	0	0	0	0	0	0	0	0	367552	244017
7699	HILIC	1	2219	3'-Hydroxy-5,6,7,4'-tetramethoxyflavone	[M+H]+	C19H18O7		LYLDPYNWDVVPIQ-UHFFFAOYSA-N		430	TRUE	FALSE	TRUE	TRUE	55.16625:1313 56.83870:1609 59.05950:1509 59.07844:1290 62.59924:1350 63.60967:1388 64.02399:1410 64.23164:1331 64.74175:1625 71.78612:1339 73.77527:1533 84.23925:1351 87.68839:1377 87.82909:1682 88.07565:1600 89.05956:1811 90.46288:1375 91.83005:1546 93.06992:1969 97.51231:1406 101.39803:1362 104.97675:1225 108.02053:3702 109.10119:1381 119.00288:1307 121.06503:1712 124.89841:1471 125.35279:1404…	359.11218:1582577 360.11685:367276 361.12152:0	0.845	0.895	0.721	8	0.67	1.692	-1	359.112	Poppi_hilic_ident_2_pos	Normalized unit: Intensity; Annotation method: NIST23_positive_1	0.27	343314	189916	295337	331352	327315	0	1500	0	0	0	23463	0	7259	16033	11541	736479	400928	563942	552703	538030	1358	1297
390	C18	1	1938	trans-Traumatic acid	[M-H]-	C12H20O4		MAZWDMBCPDUFDJ-VQHVLOKHSA-N		430	TRUE	FALSE	TRUE	TRUE	50.33007:1455 51.32137:1482 54.07377:1375 54.79615:1253 59.01390:13671 61.01811:4319 63.52209:1649 63.61698:1413 63.77140:1413 67.95811:1216 71.01392:10056 72.01732:1366 73.01814:3470 74.52955:1271 76.73189:1283 77.49599:1264 77.57230:1321 79.31374:1409 81.24157:1410 83.54972:1247 84.94781:1153 85.03643:1313 89.02441:7020 91.02870:3930 91.50906:1353 92.44934:1264 101.02440:1357 111.08164:1719 115…	227.12880:2445691 228.13347:289094 229.13813:35363	0.95	0.969	0.897	4	1	1.913	-1	227.129	PureLeaf_C18_ident_1_neg	Normalized unit: Intensity; Annotation method: NIST23_negative_1	0.31	257251	173047	225509	262167	275408	7249	0	9927	0	5144	2524	17372	6394	16793	16239	5114	5226	9786	9330	5152	1859715	1975749
35	C18	2	181	2-Hydroxy-2-methylbutyric acid	[M-H]-	C5H10O3		MBIQENSCDNJOIY-UHFFFAOYSA-N		430	TRUE	FALSE	TRUE	TRUE	40.78074:1281 42.22356:1398 42.44456:1293 44.99824:2940 45.93538:1409 48.07060:1465 49.37971:1310 51.89474:1289 52.95230:1238 59.01382:2966 71.01388:3708 71.05026:208966 73.02953:25164 75.48586:1276 77.71701:1369 82.39530:1273 83.19635:1412 87.00877:1831 87.42840:1371 92.24258:1241 94.03128:1421 99.00879:3229 99.92580:77463 105.09013:1284 112.27708:1456 115.04013:1750 116.92855:228145 117.01937:1…	117.05570:606337 118.06037:27709 119.06504:0	0.744	0.912	0.786	3	1	1.735	-1	117.056	BeePop_C18_ident_1_neg	Normalized unit: Intensity; Annotation method: NIST23_negative_1	0.11	18318	485256	659381	672448	660952	5831	5795	0	5138	0	1808	4751	8651	12140	10315	3745	25448	23254	23910	22910	1752	5956
852	C18	1	4140	(10E,15Z)-9,12,13-Trihydroxyoctadeca-10,15-dienoic acid	[M-H]-	C18H32O5		MKYUCBXUUSZMQB-MKZMYESJSA-N		430	TRUE	FALSE	TRUE	TRUE	56.21083:1279 57.03460:5959 57.61885:1316 64.81786:1370 66.83223:1230 68.65705:1245 69.03460:4659 69.96302:1239 71.03387:1362 73.33103:1373 75.76363:1420 78.77684:1299 80.17419:1687 85.02950:20040 93.86958:1304 97.02946:4087 97.06585:5224 97.67683:1341 101.24873:1334 102.94881:2402 127.11292:2131 130.51820:1260 134.35776:1345 137.09718:5343 143.19756:1582 146.93864:1602 147.19330:1482 152.90793:1…	327.21762:981648 328.22229:167451 329.22696:0	0.899	0.93	0.854	14	0.93	1.842	-1	327.218	PureLeaf_C18_ident_1_neg	Normalized unit: Intensity; Annotation method: NIST23_negative_1	0.54	545953	515432	540998	587370	579363	0	0	0	0	0	2886	59418	57761	72508	78205	38507	36463	31840	31009	26549	821946	850906
3909	C18	1	9595	Schaftoside	[M+H]+	C26H28O14		MMDUKUSNQNWVET-VYUBKLCTSA-N		430	TRUE	FALSE	TRUE	TRUE	60.75746:1831 61.07278:1470 62.20071:1492 62.30852:1634 66.89213:1537 70.47277:1386 73.93296:1538 78.02214:1729 81.03349:1680 83.85790:1605 85.02839:3636 91.05428:3267 93.03346:1574 93.34807:1364 97.02861:1684 105.03355:2064 107.04915:5230 109.02833:2976 114.31176:1587 115.03516:1594 119.04900:7692 121.02831:29883 123.04406:1561 135.04422:2088 139.03905:2553 145.02841:4333 155.56987:1624 159.0441…	565.15448:1087734 566.15915:315782 567.16382:77965	0.863	0.922	0.814	54	0.9	1.795	-1	565.155	PureLeaf_C18_ident_1_pos	Normalized unit: Intensity; Annotation method: NIST23_positive_1	0.17	296391	252643	280128	314243	314728	0	0	0	0	483	2376	1689	0	1135	0	775	921	0	1192	1765	233581	980868
1028	C18	1	5140	Multifidol glucoside	[M-H]-	C17H24O9		MMJKSUJYDHTZJV-NZACEUBZSA-N		430	TRUE	FALSE	TRUE	TRUE	56.42902:1426 57.01655:1580 58.80982:1306 60.79599:1288 74.85984:1611 75.71909:1436 81.03459:2392 81.23498:1573 85.86567:1494 100.29956:1558 105.72165:1334 123.08146:1696 125.02443:3207 125.06091:4168 125.27273:1586 137.07991:1526 141.09212:1384 165.09201:12575 209.08191:47663 221.23630:1355 243.64537:1330 251.09242:10632 258.09122:1464	371.13422:189163 372.13888:30525 373.14355:8712	0.798	0.925	0.804	3	1	1.775	-1	371.135	BeePop_C18_ident_1_neg	Normalized unit: Intensity; Annotation method: NIST23_negative_1	0.14	146227	124904	147889	159143	133068	0	0	0	0	0	0	2501	0	3527	2639	3348	3220	8224	2546	3660	2354	5018
1795	C18	2	9945	Flavovilloside	[M-H]-	C33H40O20		MNIDWWPXTZZMMY-WCXZTFTOSA-N		430	TRUE	FALSE	TRUE	TRUE	80.15954:1645 83.01390:2111 84.76124:1821 88.24592:1655 93.03456:3491 107.01385:7921 108.02171:7210 109.02950:5773 109.58727:1565 109.66746:1733 118.89761:1781 121.02942:4064 125.02428:3956 132.02173:4039 135.00879:3748 143.05023:5235 148.01662:4079 151.00374:24536 158.03761:1673 159.04520:2153 163.00372:6153 163.03937:1597 164.01146:2502 169.01408:3213 171.04535:2389 175.04028:1672 178.99867:944…	755.20361:1218138 756.20828:418675 757.21295:120750	0.628	0.937	0.704	21	0.81	1.612	-1	755.204	PureLeaf_C18_ident_1_neg	Normalized unit: Intensity; Annotation method: NIST23_negative_1	0.29	436078	330082	359744	422298	454188	0	0	0	0	0	0	14051	15838	18916	25338	0	0	0	0	0	988057	703952
3379	C18	1	6660	Nobiletin	[M+H]+	C21H22O8		MRIAQLRQZPPODS-UHFFFAOYSA-N		430	TRUE	FALSE	TRUE	TRUE	50.91612:1360 53.72421:1467 55.99015:1558 57.16245:1354 61.27620:1371 65.36246:1351 68.26617:1413 72.64541:1337 77.86740:1242 81.37697:1341 81.49053:1342 92.14471:1353 94.19570:1555 127.03906:1796 135.04411:10206 144.11285:1449 146.87595:1333 148.05177:1701 169.39397:1456 183.02910:4042 187.16234:1365 203.07039:2374 203.95180:1472 230.02600:1423 259.06058:2699 269.04465:1438 284.06802:2581 287.05…	403.13849:523186 404.14316:102943 405.14782:15383	0.874	0.953	0.831	7	0.88	1.816	-1	403.139	Poppi_C18_ident_1_pos	Normalized unit: Intensity; Annotation method: NIST23_positive_1	0.26	186739	128525	180856	173275	169752	0	0	0	0	0	0	0	0	0	0	470994	348462	0	455377	470322	0	0
3259	C18	2	5969	4-(2,6,6-Trimethyl-3-oxocyclohex-1-en-1-yl)butan-2-yl .beta.-D-glucopyranoside	[M+H]+	C19H32O7		MRTYYJWDYPABSE-CAOIYLRSSA-N		430	TRUE	FALSE	TRUE	TRUE	52.95300:1285 55.05419:1803 55.94708:1580 56.49148:1406 58.86356:1247 61.10839:1332 64.07574:1439 67.05424:2322 67.61125:1558 69.03340:1624 69.06979:1721 74.66792:1371 81.06989:1923 82.14014:1425 90.30914:1695 93.06985:1671 95.08553:2938 96.56017:1619 97.11693:1293 104.23753:1431 107.08556:1518 109.06493:1995 109.10119:6723 110.30976:1461 117.48868:1255 123.08050:2150 133.10124:2078 135.11688:598…	373.22180:498176 374.22647:140606 375.23114:19706	0.706	0.766	0.554	17	0.3	1.436	-1	373.222	BeePop_C18_ident_1_pos	Normalized unit: Intensity; Annotation method: NIST23_positive_1	0.29	518010	293208	429749	552585	556180	518	430	291	412	379	9150	1358	0	11953	380	12609	10673	275	13821	15343	314658	213686
6642	HILIC	1	308	2-Amino-2-deoxy-D-glucopyranose	[M+H-2H2O]+	C6H13NO5		MSWZFWKMSRAUBD-IVMDWMLBSA-N		430	TRUE	FALSE	TRUE	TRUE	40.38792:1389 42.03384:3934 43.01785:16575 44.01312:1770 44.04948:4222 44.73078:1464 45.03348:1504 46.68223:1380 49.83926:1297 52.23756:1521 53.03858:5930 53.98076:1480 54.68904:1457 55.01782:11068 55.05420:10995 56.04947:13508 57.03350:3414 58.02872:5356 58.06511:1302 60.00694:1287 60.04438:1783 60.47023:1511 67.80772:1206 68.04945:7524 69.03347:7162 70.02876:1629 70.06511:20171 71.04913:4208 71…	144.06535:791248 145.07002:44179 146.07469:262522	0.944	0.97	0.885	25	0.96	1.898	-1	144.066	Coke_hilic_ident_1_pos	Normalized unit: Intensity; Annotation method: NIST23_positive_1	0.05	190716	234961	210027	225719	227840	471522	652954	607256	635290	592747	121244	133461	150293	184247	208248	195430	225686	228534	208235	198887	171481	185360
6551	HILIC	1	133	L-Serine	[M+H]+	C3H7NO3		MTCFGRXMJLQNBG-UHFFFAOYSA-N		430	TRUE	FALSE	TRUE	TRUE	42.03382:9510 46.64930:1378 47.70382:1399 47.98302:1305 49.74399:1432 50.38112:1255 51.07373:1262 55.40200:1187 57.87782:1397 59.87670:1367 60.04435:190605 61.21985:1260 63.61188:1293 70.02869:2402 70.06506:1466 73.13943:1385 74.90078:1230 78.13741:1221 80.14035:1208 86.70549:1229 86.96877:1316 88.03924:29724 88.07568:3129 103.85271:1268 104.94683:1269 106.04979:32060 106.08615:3757 110.92861:1286	106.04968:649546 107.05435:28114 108.05902:0	0.947	0.964	0.936	5	1	1.929	-1	106.05	BeePop_hilic_ident_1_pos	Normalized unit: Intensity; Annotation method: NIST23_positive_1	0.24	558767	443528	642688	516411	462884	1528	952	0	1133	1196	246511	2276	57221	175719	170744	69830	52814	53850	73628	63598	112635	94684
7578	HILIC	2	1966	8-Hydroxy-3-(7-hydroxyheptyl)-6-oxo-3,4-dihydroisochromene-7-carboxylic acid	[M+H]+	C17H22O6		MTIUKAJEIXYJIF-UHFFFAOYSA-N		430	TRUE	FALSE	TRUE	TRUE	50.17368:1439 52.34943:1387 54.89003:1379 55.01780:4899 55.05415:7831 55.24955:1314 56.16180:1346 56.41940:1365 56.81032:1354 57.03346:2023 57.06593:1402 59.04907:2723 63.18367:1326 66.13490:1476 67.05415:4528 68.50320:1320 69.03339:3509 69.06981:8096 71.04911:3108 76.16844:1384 78.68173:1647 79.05418:2842 80.68452:1411 81.06980:17499 82.87205:1463 83.04910:4487 85.06473:4615 91.05416:5941 93.069…	323.14609:1740905 324.15076:315068 325.15542:202170	0.634	0.862	0.587	3	1	1.545	-1	323.149	BeePop_hilic_ident_1_pos	Normalized unit: Intensity; Annotation method: NIST23_positive_1	0.32	418420	1186486	374208	402730	420188	124424	8733	792	109927	635	8807	471	4299	9638	12063	5390	7942	5563	7076	4274	221500	474859
6705	HILIC	1	408	Betonicine	[M+H]+	C7H13NO3		MUNWAHDYFVYIKH-LWOQYNTDSA-N		430	TRUE	FALSE	TRUE	TRUE	41.67764:1609 42.03383:3329 42.55643:1280 43.01785:3048 44.04948:33443 45.02830:1699 45.03351:5196 49.99854:1403 50.69257:1452 55.01783:4433 56.04950:4408 56.48898:1709 56.52082:1526 57.11104:1381 58.06510:123604 58.78644:1725 63.59839:1470 65.53355:1548 69.02186:1404 69.03345:2454 70.06509:11054 70.74032:1358 71.04915:3180 72.04438:1598 72.08076:8530 73.02838:5328 73.05225:2527 75.16224:1335 75.…	160.09669:2552304 161.10136:235029 162.10603:16589	0.934	0.936	0.967	4	1	1.929	-1	160.097	Poppi_hilic_ident_1_pos	Normalized unit: Intensity; Annotation method: NIST23_positive_1	0.32	19337716	7413756	8339097	9474830	10127958	12882	17981	19554	16490	12336	3228720	27111	759516	1807396	1778201	3210516	1297419	1834729	1740971	2294488	372336	285120
1754	C18	1	9631	Nomilinic acid 17-glucoside	[M-H]-	C34H48O16		MUZNNCNJBAPYJF-CHKFGKEZSA-N		430	TRUE	FALSE	TRUE	TRUE	75.00877:1716 83.01388:9805 83.05022:3567 85.02792:2883 85.02949:38233 86.00100:1876 87.00871:3240 87.57877:1563 89.02441:9376 95.01375:11119 95.05028:1603 95.86128:1459 97.02955:2897 99.00867:4877 99.20084:1722 101.02440:53703 104.27332:1656 109.06586:4400 113.02444:35084 114.18044:1713 119.03491:8028 122.83547:1791 123.08165:1827 125.02430:2038 128.54201:1664 135.08176:1984 137.09711:2053 141.0…	711.28662:1186192 712.29129:479465 713.29596:92843	0.99	0.865	0.823	23	0.77	1.822	-1	711.287	Olipop_C18_ident_1_neg	Normalized unit: Intensity; Annotation method: NIST23_negative_1	0.43	2170411	1380178	1383328	1926832	1780727	0	0	0	0	4845	72965	598928	910984	955828	850849	912914	930965	856618	908159	964912	0	0
4212	C18	1	11134	Ichangin-4-O-.beta.-D-glucopyranoside	[M+NH4]+	C32H42O14		MUZOGCSYWJPGRB-PDQYAOBASA-N		430	TRUE	FALSE	TRUE	TRUE	73.04031:1642 77.03864:5044 78.70178:1533 79.05416:18262 80.11581:1721 81.03343:27805 81.06989:5970 82.74626:1979 82.80542:1626 83.04926:2006 85.02837:27170 87.04403:1688 87.93081:1651 91.05415:25686 93.06979:12482 95.01270:85862 95.04909:52350 95.08547:14693 95.08703:1629 97.02834:28122 97.06480:3319 97.10139:1929 99.04403:2328 103.05415:14330 105.04459:1944 105.06979:76557 105.97449:1851 107.04…	668.29059:2647990 669.29526:930572 670.29992:227633	0.94	0.909	0.862	154	0.78	1.833	-1	668.291	BeePop_C18_ident_1_pos	Normalized unit: Intensity; Annotation method: NIST23_positive_1	0.34	1935816	1014910	1423864	1602397	1579996	0	0	0	0	0	244643	45400	0	250202	13701	624526	608229	4976	614106	620534	687	0
225	C18	1	1069	3-Hydroxy-4-quinolinecarboxylic acid	[M-H]-	C10H7NO3		MXNVEJDRXSFZQB-UHFFFAOYSA-N		430	TRUE	FALSE	TRUE	TRUE	51.28386:1281 51.29564:1323 51.33690:1630 51.75487:1273 54.55266:1280 58.92153:1216 61.15447:1516 65.99858:3776 70.42605:1285 75.06449:1251 76.58782:1372 77.19110:1319 80.41666:1523 83.81700:1409 85.91846:1384 88.33652:1337 102.03490:5542 116.05058:3734 118.74503:1245 128.31386:1315 139.56595:1228 141.86797:3083 143.89926:1200 144.04550:775543 144.90805:1303 145.65666:1373 188.03531:29168	188.03525:2008913 189.03992:218630 190.04458:0	0.902	0.901	0.944	3	1	1.89	-1	188.035	BeePop_C18_ident_1_neg	Normalized unit: Intensity; Annotation method: NIST23_negative_1	0.29	1574128	885710	1424831	1434067	1708630	0	0	0	0	0	0	8023	4058	5301	6887	6206	12201	10409	10311	5319	63312	46186
441	C18	1	2195	N-L-.gamma.-Glutamyl-L-leucine	[M-H-H2O]-	C11H20N2O5		MYFMARDICOWMQP-UHFFFAOYSA-N		430	TRUE	FALSE	TRUE	TRUE	52.27864:1199 59.77467:1424 62.81823:1231 63.71276:1251 64.30121:1305 66.75937:1337 69.22681:1307 69.72857:1262 70.02982:1268 72.64033:1163 74.46508:1317 81.21446:1204 81.80354:1576 82.02988:5779 87.45625:1393 90.39560:1316 101.94782:1345 118.11610:1543 123.31554:1545 125.97804:1429 129.27292:1353 141.10352:2121 149.15973:1231 164.05287:1547 197.12958:16798 211.07959:1169 241.11946:14131	241.11932:316501 242.12399:44378 243.12866:52583	0.781	0.891	0.683	4	0.36	1.59	-1	241.119	BeePop_C18_ident_2_neg	Normalized unit: Intensity; Annotation method: NIST23_negative_1	0.23	249352	151011	179813	223255	240367	0	0	0	0	0	2024	39343	44208	34061	36363	0	2704	0	6591	2826	6540	0
1100	C18	2	5530	3,4,5-Trimethoxyphenyl .beta.-D-glucopyranoside	[M+CHO2]-	C15H22O9		NBLLRWANAFOKON-ZHZXCYKASA-N		430	TRUE	FALSE	TRUE	TRUE	54.13837:1427 55.89145:1433 58.27560:1403 59.01389:3932 71.01392:4491 74.20595:1226 78.07077:1421 79.59451:1687 85.02959:1495 85.28416:1653 94.60415:1217 102.28825:1347 103.89984:1262 107.43218:1421 113.02438:2893 116.02064:1480 125.02444:2073 125.95596:1383 129.29735:1402 139.40508:1729 153.01942:7985 160.01683:2929 161.04561:2270 162.11687:1255 168.04283:13087 175.04002:4180 183.06635:6535 183.…	391.12427:1766965 392.12894:342669 393.13360:55691	0.682	0.904	0.646	8	0.67	1.576	-1	391.125	BeePop_C18_ident_3_neg	Normalized unit: Intensity; Annotation method: NIST23_negative_1	0.37	1271223	667569	816821	1236830	1029663	0	0	0	0	0	0	1644	1940	0	3546	83260	88292	88435	80825	85394	39371	26232
4003	C18	1	10086	Vitexin 4-O-glucoside	[M+H]+	C27H30O15		NDSUKTASTPEKBX-VIYPPODNSA-N		430	TRUE	FALSE	TRUE	TRUE	63.74287:1858 64.63726:1944 65.03859:3363 65.70940:1612 67.01789:2412 68.99709:2885 69.03349:17373 69.39191:1572 71.01281:2336 71.04910:3839 73.02835:1901 79.01785:9293 81.03351:13190 83.01266:2064 84.37739:1830 85.02839:64469 87.04402:4114 91.05415:3005 92.72276:1572 93.03340:4631 97.02840:18293 99.04407:2516 103.03885:1902 107.04908:1767 109.02843:7654 110.33954:1915 111.04400:1597 118.29158:16…	595.16522:2510977 596.16989:769937 597.17456:162196	0.911	0.978	0.859	25	1	1.877	-1	595.166	PureLeaf_C18_ident_1_pos	Normalized unit: Intensity; Annotation method: NIST23_positive_1	0.26	307598	209045	301947	312935	335875	0	0	0	0	0	21293	2244	0	41116	0	5768	4849	0	6695	5858	2608849	1923112
6686	HILIC	2	381	(-)-Menthone	[M+H]+	C10H18O		NFLGAXVYCFJBMK-BDAKNGLRSA-N		430	TRUE	FALSE	TRUE	TRUE	40.46846:1132 45.29038:1510 47.87121:1376 51.25703:1369 53.26760:1121 53.83541:1412 62.60372:1237 63.07760:1518 67.72364:1282 68.86330:1103 70.29005:1308 73.11021:1303 74.94345:1178 81.06992:6148 84.75819:1328 137.07095:2289 137.13249:1858 138.84923:1319 149.62213:1482 155.08159:2690 155.15451:1605	155.14291:168483 156.14758:23153 157.15225:0	0.628	0.923	0.535	4	0.57	1.484	-1	155.143	Poppi_hilic_ident_3_pos	Normalized unit: Intensity; Annotation method: NIST23_positive_1	0.14	0	0	0	0	0	23940	13142	21470	18992	19517	0	0	928	0	0	136960	105550	129554	128273	123265	0	910
1525	C18	1	8095	Sonchifolignan A	[M-H]-	C26H36O12		NFUHNVZGHNEYRG-KXUMCZSZSA-N		430	TRUE	FALSE	TRUE	TRUE	57.98452:1374 58.42158:1260 59.01387:5360 62.32497:1451 64.85027:1449 67.12963:1616 69.37963:1462 71.01387:1752 78.34232:1364 83.21994:1321 86.25150:1262 89.02444:1913 96.95998:1853 96.99327:1804 98.50529:1484 100.02176:1442 101.02444:5067 102.55857:1684 106.52441:1402 106.65528:1581 124.01678:1731 136.91713:1568 145.02962:1616 149.02457:5111 150.03226:6515 158.84764:1620 164.04784:1567 164.74969…	539.21313:311970 540.21780:95310 541.22247:0	0.771	0.856	0.588	9	0.5	1.548	-1	539.213	PureLeaf_C18_ident_1_neg	Normalized unit: Intensity; Annotation method: NIST23_negative_1	0.29	37612	23180	26192	36547	31161	0	0	0	0	0	0	0	0	0	0	0	0	0	0	0	284360	143518
3445	C18	1	7036	Icariside F2	[M+NH4]+	C18H26O10		NJMQSVWMCODQIP-FQXXIRCGSA-N		430	TRUE	FALSE	TRUE	TRUE	50.07331:1313 51.22958:1336 55.86438:1312 57.03347:13931 58.62213:1384 59.01022:1399 59.04917:3469 61.02842:2375 67.12567:1446 69.03349:36793 73.02839:8489 79.27929:1478 80.96529:1657 81.04681:1419 81.28291:1619 85.02840:33604 87.04403:26722 89.84164:1388 91.03892:1471 91.05421:57905 91.05602:3127 95.94874:1444 97.02837:37004 99.05197:1364 105.06987:4311 107.04911:2700 115.03895:37721 115.04147:2…	420.18607:837111 421.19073:157223 422.19540:31313	0.914	0.952	0.897	19	0.46	1.8	-1	420.186	BeePop_C18_ident_1_pos	Normalized unit: Intensity; Annotation method: NIST23_positive_1	0.29	691745	452575	617950	730542	752653	0	882	0	0	0	912	1467	296	6432	274	2917	3260	0	2916	3017	332574	247709
3561	C18	2	7678	D-Sorbitol hexaacetate	[M+NH4]+	C18H26O12		NJVBTKVPPOFGAT-XMTFNYHQSA-N		430	TRUE	FALSE	TRUE	TRUE	51.66857:1397 52.19082:1347 52.45218:1729 56.18007:1263 56.22675:1309 57.03345:4832 59.27113:1430 60.39397:1340 62.70750:1399 66.27177:1282 67.26993:1379 69.03342:6875 73.02828:7536 83.04900:2074 85.02840:4968 97.02830:25426 100.15086:1526 105.83897:1510 115.03896:6333 117.80382:1580 120.72176:1497 124.05183:5938 133.91647:1447 144.90300:1425 153.05449:85746 161.96446:1368 162.25630:1428 171.0651…	452.17569:699755 453.18036:118050 454.18503:26151	0.716	0.737	0.555	4	0.4	1.447	-1	452.176	BeePop_C18_ident_1_pos	Normalized unit: Intensity; Annotation method: NIST23_positive_1	0.14	544661	287535	332276	408550	501905	626	777	686	789	813	2238	0	0	1580	0	4450	7642	0	4431	5367	0	0
1676	C18	1	9115	Poncirin	[M+CHO2]-	C28H34O14		NLAWPKPYBMEWIR-SKYQDXIQSA-N		430	TRUE	FALSE	TRUE	TRUE	69.42699:1578 71.44720:1525 72.01804:1539 80.02676:5707 83.01385:14651 87.41862:1443 91.88166:1507 91.98785:1397 96.95064:1487 107.01387:21432 108.02168:31100 122.00111:2886 123.04502:1777 124.01649:2050 124.63888:1536 125.02436:1994 136.01662:48782 143.98532:1608 151.00369:36388 156.05783:2593 159.04510:4709 164.01152:91484 169.01445:3587 172.05292:2419 175.00365:2264 175.07643:7092 183.04521:43…	639.19281:1801801 640.19748:528895 641.20215:115076	0.916	0.957	0.87	18	0.9	1.862	-1	639.193	BeePop_C18_ident_1_neg	Normalized unit: Intensity; Annotation method: NIST23_negative_1	0.29	1406725	1222738	1367814	1408727	1401241	0	0	0	0	0	0	2291	0	0	0	34532	41158	56844	40632	38001	0	0
321	C18	2	1528	1-(3,4-Dihydroxyphenyl)-7-(4-hydroxyphenyl)heptan-3-one	[M-H-C7H6O]-	C19H22O4		NORHBOUZICGKOK-UHFFFAOYSA-N		430	TRUE	FALSE	TRUE	TRUE	50.32937:1573 51.02397:1518 53.18933:1425 53.99041:1896 54.56981:1333 55.01889:1548 59.01387:53718 59.32375:1461 59.48325:1486 60.45348:1732 63.51561:1403 65.03971:5280 65.58121:1590 66.10525:1355 70.20714:1639 71.01389:25686 73.02955:123394 74.65532:1341 75.00325:6653 77.35230:1403 79.73586:1712 80.02682:7214 81.03461:59409 81.07098:5950 83.01392:1428 85.02955:10928 87.00886:2688 89.02438:8915 8…	207.10260:3034390 208.10727:348566 209.11194:16482	0.711	0.929	0.669	3	0.75	1.625	-1	207.103	RP_Resuspension_2_RP_neg	Normalized unit: Intensity; Annotation method: NIST23_negative_1	0.37	190448	468502	331260	307857	309080	218648	414627	310483	261714	271977	228119	451815	319867	309383	328912	207636	431032	264393	283067	266996	203928	495124
415	C18	1	2078	2-Propenoic acid, 3-[4,5-dihydro-5-(1-methylethylidene)-4-oxo-2-propyl-3-furanyl]-, (2Z)-	[M-H]-	C13H16O4		NPEVDKHQEYSYTP-SREVYHEPSA-N		430	TRUE	FALSE	TRUE	TRUE	52.46074:1236 55.22886:1421 57.02498:1149 58.56392:1346 61.81343:1397 62.96620:1368 69.54688:1298 73.08632:1276 79.70975:1333 79.95736:5659 80.23335:1283 82.16121:1751 85.18772:1341 90.49696:1683 90.87964:1190 97.02901:1227 99.58312:1248 101.94101:7475 102.37910:1300 102.94873:3263 103.53275:1428 106.31260:1195 107.66895:1194 121.06029:1342 123.37223:1326 134.03754:1910 137.96715:1300 145.93060:2…	235.09746:978947 236.10213:158374 237.10679:0	0.842	0.923	0.807	4	0.67	1.743	-1	235.098	RP_Resuspension_2_RP_neg	Normalized unit: Intensity; Annotation method: NIST23_negative_1	0.31	75142	158133	116379	100057	107241	74342	126365	88212	82690	91124	73496	138351	103942	92994	105886	68254	149004	99562	98891	94845	71680	192912
78	C18	1	452	(2S,3R)-2-Hydroxy-3-methylbutanedioic acid	[M-H]-	C5H8O5		NPYQJIHHTGFBLN-GBXIJSLDSA-N		430	TRUE	FALSE	TRUE	TRUE	41.00334:1718 41.54240:1622 42.80780:1240 42.93740:1225 43.01900:1894 44.99825:7735 46.31624:1334 46.62291:1747 47.59360:1336 49.61494:1460 51.11646:1411 53.11866:1307 55.01899:3787 56.99823:4454 57.03463:46848 58.95897:2652 59.01389:55834 60.45236:1327 60.89217:1330 66.83823:1407 70.92071:1517 71.01394:9113 72.99319:17489 73.02953:3232 75.00883:46743 76.32891:1443 80.17001:1258 83.39491:1456 85.…	147.02985:1325342 148.03451:0 149.03918:2243407	0.797	0.961	0.735	6	1	1.753	-1	147.03	BeePop_C18_ident_4_neg	Normalized unit: Intensity; Annotation method: NIST23_negative_1	0.74	1521971	1158125	1229763	1014481	1096447	386886	217713	188387	191336	261759	200357	311478	397297	405515	374585	744675	554409	395541	411276	424026	682658	374855
7755	HILIC	1	2348	Latrunculin B	[M+H-H2O]+	C20H29NO5S		NSHPHXHGRHSMIK-RDCALDECSA-N		430	TRUE	FALSE	TRUE	TRUE	54.81525:1451 55.01775:1806 55.05419:1431 60.34459:1338 61.02831:1945 64.51576:1358 68.04935:1444 69.03353:3269 70.06507:18400 70.87658:1412 71.04908:2262 73.44498:1252 74.67297:1412 75.50772:1521 81.03337:1834 82.06528:2377 83.04912:2175 83.07304:2084 83.51424:1325 84.08069:3053 96.08066:2764 98.39720:1251 99.04395:2477 100.07552:5058 105.43958:1306 106.91264:1417 107.15887:1301 108.08060:2007 1…	378.17548:806304 379.18014:138707 380.18481:22253	0.852	0.931	0.734	3	0.75	1.718	-1	378.173	BeePop_hilic_ident_1_pos	Normalized unit: Intensity; Annotation method: NIST23_positive_1	0.14	660636	693492	735684	710060	679206	0	0	0	0	0	0	0	0	0	832	662	647	0	708	0	790	1160
6858	HILIC	2	671	L-NG-Monomethylarginine	[M+H]+	C7H16N4O2		NTNWOCRCBQPEKQ-YFKPBYRVSA-N		430	TRUE	FALSE	TRUE	TRUE	43.01786:1566 43.71914:1599 44.04952:1483 44.52534:1576 49.10023:1327 53.32222:1337 54.70064:1441 55.05422:2127 55.68798:1394 56.04945:16100 57.03442:1371 57.04470:35121 57.04558:2332 57.06981:1492 58.06508:1789 59.07294:1528 60.08075:168393 62.82912:1713 67.05419:23498 67.05524:1806 67.23565:1285 67.58495:1519 68.04935:1820 69.06990:2190 69.38963:1494 70.06509:250514 71.04914:5444 71.47555:1440 …	189.13440:4118482 190.13907:386121 191.14373:29165	0.736	0.986	0.666	12	1	1.696	-1	189.135	BeePop_hilic_ident_1_pos	Normalized unit: Intensity; Annotation method: NIST23_positive_1	0.11	2843615	2049518	2059924	1976373	2067258	908	1426	0	0	0	1598416	6228	641679	1024430	1073982	464983	374489	435051	522000	613867	1504919	1006139
2413	C18	1	1598	5,7-Dimethoxycoumarin	[M+H]+	C11H10O4		NXJCRELRQHZBQA-UHFFFAOYSA-N		430	TRUE	FALSE	TRUE	TRUE	51.49249:1154 55.13059:1190 71.29206:1288 76.25204:1441 79.05417:1625 87.25709:1439 88.50087:1185 89.13553:1216 91.05421:3535 98.52075:1280 105.04476:1687 107.48064:1729 118.04111:1342 118.31595:1458 121.06465:8473 123.08029:1944 126.37392:1402 126.53689:1397 128.51482:1488 148.05186:1422 149.02319:4457 151.07529:5249 163.03893:5100 163.07521:6607 164.04666:7183 183.57890:1341 192.04163:10963 207…	207.06496:426517 208.06962:53976 209.07429:4064	0.92	0.954	0.901	7	0.78	1.858	-1	207.065	Olipop_C18_ident_3_pos	Normalized unit: Intensity; Annotation method: NIST23_positive_1	0.46	93681	61354	99738	102144	97161	389380	400454	422836	438991	431375	268809	41165	5831	349971	12670	26779	28221	6260	27968	28230	5469	4339
3838	C18	2	9221	.beta.-D-Glucopyranoside, 4-[2,3-dihydro-3-(hydroxymethyl)-5-(3-hydroxypropyl)-7-methoxy-2-benzofuranyl]-2-methoxyphenyl	[M+NH4]+	C26H34O11		NYAPVWGUAUDHRY-UHFFFAOYSA-N		430	TRUE	FALSE	TRUE	TRUE	67.05420:1579 69.38380:1516 84.04119:1381 85.02844:5143 85.14153:1519 91.05428:5334 94.04145:3413 103.05427:16022 104.62828:1307 115.05427:2831 117.06986:2760 119.04906:3291 122.03632:3030 123.08040:2459 128.06215:1760 129.06985:2379 131.04912:22134 135.08049:1803 135.74164:1676 137.05971:41777 137.06291:2230 144.52162:1429 145.06508:1796 146.44644:1418 149.05965:3033 151.07535:19034 157.06494:22…	540.24347:1520290 541.24814:436497 542.25280:86310	0.694	0.715	0.626	22	0.63	1.503	-1	540.244	PureLeaf_C18_ident_1_pos	Normalized unit: Intensity; Annotation method: NIST23_positive_1	0.29	362708	222757	264290	341787	328987	0	0	466	0	0	549	0	0	427	0	5137	5610	0	5018	5301	1271656	1157042
7111	HILIC	2	1108	Isocitric acid	[M-H+2Na]+	C6H8O7		ODBLHEXUDAPZAU-UHFFFAOYSA-N		430	TRUE	FALSE	TRUE	TRUE	51.66874:1309 55.47668:1373 58.54919:1245 59.04913:1933 61.17397:1398 62.98173:33596 72.82905:1426 77.26034:1189 87.04409:1582 101.87935:1486 103.01305:27438 103.01524:1592 123.78706:1341 126.43048:1378 128.46638:1236 131.00792:7598 132.98720:126534 142.26379:1441 146.86418:1277 147.00288:12973 156.98727:5604 157.20566:1488 157.69960:1457 158.23836:1377 174.99767:4513 175.09491:1534 184.01146:151…	236.99803:953664 238.00270:71609 239.00737:16191	0.584	0.845	0.457	7	0.78	1.432	-1	236.998	Olipop_hilic_ident_2_pos	Normalized unit: Intensity; Annotation method: NIST23_positive_1	0.41	172604	97052	105630	94574	92188	0	0	0	0	0	550720	8197	912555	311519	508158	663878	480734	446461	467704	482539	758084	595397
6779	HILIC	1	528	L-Arginine	[M+H]+	C6H14N4O2		ODKSFYDXXFIFQN-BYPYZUCNSA-N		430	TRUE	FALSE	TRUE	TRUE	40.06725:4379 41.20578:4703 42.55938:4574 43.02910:32835 45.49740:4059 53.05486:4638 55.02905:9815 55.05417:7190 57.11298:4463 60.05560:1908584 61.13597:4665 63.14561:4792 68.04944:10410 70.06509:4583805 71.04912:101291 72.08076:213126 72.08203:9819 73.06348:11069 83.64680:5295 88.07568:28704 97.07600:32394 98.06000:34388 99.68479:5017 100.68033:4969 112.08686:148087 112.25919:4247 113.07090:1364…	175.11871:23596484 176.12338:2000457 177.12805:167229	0.99	0.989	0.981	17	1	1.982	-1	175.119	Poppi_hilic_ident_3_pos	Normalized unit: Intensity; Annotation method: NIST23_positive_1	0.57	94041862	80579964	83607895	82575440	80797771	9434	10268	5192	6098	7339	13695735	318967	6653944	7020558	8271056	14581872	14260928	14368815	15757843	15432557	5446763	4064270
6699	HILIC	1	398	DL-Arginine	[M+H-NH3]+	C6H14N4O2		ODKSFYDXXFIFQN-UHFFFAOYSA-N		430	TRUE	FALSE	TRUE	TRUE	46.46470:1523 46.52100:1228 49.45261:1449 53.24890:1387 54.54962:1241 58.22340:1402 60.12818:1251 60.44888:1280 63.04716:1245 63.99375:1499 64.90578:1306 65.70963:1349 70.06512:40447 70.06634:2212 76.97243:1229 83.72082:1159 98.05673:1257 112.07558:2168 112.08687:21409 116.07059:6115 147.60916:1420 153.21800:1370 158.08115:4777 158.09236:60884 158.15379:2517	158.09233:744258 159.09700:22531 160.10167:30275	0.915	0.957	0.881	4	0.8	1.85	-1	158.092	BeePop_hilic_ident_3_pos	Normalized unit: Intensity; Annotation method: NIST23_positive_1	0.14	362245	314316	329282	355397	323403	944	1104	2088	1131	2204	58544	1929	25953	22884	37352	50908	55069	53224	63512	59146	19937	14558
548	C18	1	2777	5,7,2'-Trihydroxyflavone	[M-H]-	C15H10O5		OFYPDAKTVZXXPC-UHFFFAOYSA-N		430	TRUE	FALSE	TRUE	TRUE	54.91174:1556 56.48266:1265 59.01382:2141 75.17377:1749 77.12255:1334 78.33231:1315 78.90992:1201 89.00365:1631 89.02442:6510 89.09315:1400 92.46825:1254 93.75528:1238 95.60564:1295 99.25082:1312 107.01385:3158 116.72717:1278 117.03456:13369 133.66566:1191 149.02444:3412 150.59830:1650 151.00369:4130 173.71510:1301 181.43480:1376 201.05600:1334 222.00589:1479 222.84233:1879 225.05571:1982 225.631…	269.04541:304440 270.05008:60059 271.05475:448478	0.766	0.93	0.696	3	0.75	1.666	-1	269.046	BeePop_C18_ident_1_neg	Normalized unit: Intensity; Annotation method: NIST23_negative_1	0.4	298144	162799	241194	290660	265400	0	0	0	0	0	0	89362	80215	103311	89402	0	2072	0	0	0	66553	63640
6662	HILIC	1	336	Acetylcholine cation	[M+H]+	C7H16NO2		OIPILFWXSMYKGL-UHFFFAOYSA-N		430	TRUE	FALSE	TRUE	TRUE	40.62838:1522 42.96030:1727 43.01783:377173 44.04946:3553 47.36044:1950 48.14110:1847 48.41354:1642 50.07446:1561 50.34706:1574 55.22839:1717 55.45850:1514 56.04947:1563 58.06511:3487 59.07296:2008 60.08074:241065 63.65959:1904 68.54317:1595 71.06573:2024 72.08070:2063 73.02846:2428 74.06001:1778 80.04945:2434 81.03344:3532 82.06504:3187 84.04423:2653 86.05999:5169 86.09638:10048 87.04396:3427869…	146.11740:3125438 147.12207:248748 148.12674:23068	0.927	0.935	0.979	4	1	1.931	-1	146.118	BeePop_hilic_ident_1_pos	Normalized unit: Intensity; Annotation method: NIST23_positive_1	0.35	3151823	2653993	2745073	2783473	2679421	28274	13872	186052	22205	22134	76442	13059	72761	68323	73862	211841	153722	207158	205412	206411	245413	175788
867	C18	1	4237	Octadecanoic acid, 9,10,18-trihydroxy-	[M-H]-	C18H36O5		OISFHODBOQNZAG-UHFFFAOYSA-N		430	TRUE	FALSE	TRUE	TRUE	51.53237:1318 53.12317:1285 56.94951:1354 60.90814:1179 62.81310:1391 72.34240:1348 74.36679:1415 85.00333:1331 104.16769:1338 105.56693:1454 117.61316:1351 120.41919:1279 124.07374:1745 125.66107:1309 127.11281:4351 157.12340:2977 160.84172:1627 179.79922:1416 188.14389:1403 213.22804:1564 227.08002:1524 230.09450:1312 231.33170:1351 242.23740:1366 247.33795:1483 289.35101:1376 313.23816:6682 32…	331.24893:490161 332.25360:102285 333.25827:0	0.792	0.819	0.781	4	0.57	1.655	-1	331.249	PureLeaf_C18_ident_1_neg	Normalized unit: Intensity; Annotation method: NIST23_negative_1	0.29	259148	235753	241253	240348	234831	0	0	0	0	0	0	0	4372	0	10352	0	0	0	0	0	315218	349428
3006	C18	2	4521	Icariside D2	[M+NH4]+	C14H20O7		OJDSCNUKKOKOQJ-RKQHYHRCSA-N		430	TRUE	FALSE	TRUE	TRUE	58.60101:1354 62.25400:1249 65.85664:1585 66.30532:1451 66.45879:1236 66.76283:1325 67.30683:1321 69.03345:2457 70.85162:1513 72.98350:1527 73.79357:1541 76.23315:1372 78.94528:1301 83.03451:1490 83.89523:1574 85.02836:9322 86.06193:1258 92.45368:1290 97.02843:4561 116.18646:1365 121.06469:8203 126.16429:1413 127.03896:3466 145.04970:4161 159.79904:1528 168.79160:1397 187.07538:2579 192.46483:136…	318.15430:604893 319.15896:104114 320.16363:40872	0.749	0.879	0.65	9	0.36	1.552	-1	318.155	BeePop_C18_ident_1_pos	Normalized unit: Intensity; Annotation method: NIST23_positive_1	0.37	498442	318898	424926	388014	513366	1440	6428	3494	4278	5929	3306	2893	860	5756	844	2654	47537	727	47206	55460	81291	71965
1678	C18	1	9128	Steviolbioside	[M-H]-	C32H50O13		OMHUCGDTACNQEX-FGNFUESDSA-N		430	TRUE	FALSE	TRUE	TRUE	71.01388:6893 78.00278:1559 79.96400:1511 80.10927:1421 82.63060:1497 83.01390:1650 85.02952:3539 96.86697:1604 101.02443:3998 110.82178:1673 113.02444:3114 115.71447:1559 123.15681:1639 130.37758:1472 134.18266:1451 147.40486:1699 151.08025:1653 152.82445:1452 159.21283:1461 173.29901:1433 174.39011:1484 178.43706:1572 180.29694:1419 208.68225:1586 227.08481:1771 244.06192:1709 244.38512:1472 31…	641.31757:438855 642.32223:137708 643.32690:21258	0.955	0.893	0.864	7	0.7	1.824	-1	641.318	Olipop_C18_ident_1_neg	Normalized unit: Intensity; Annotation method: NIST23_negative_1	0.26	0	0	0	0	0	0	0	0	0	0	13488	202627	200930	251754	302715	23982	20266	20631	24505	20046	0	0
4013	C18	1	10136	4H-1-Benzopyran-4-one, 7-[[6-O-(6-deoxy-.alpha.-L-mannopyranosyl)-.beta.-D-glucopyranosyl]oxy]-2-(3,4-dihydroxyphenyl)-2,3-dihydro-5-hydroxy-	[M+H]+	C27H32O15		OMQADRGFMLGFJF-GDRLQRQZSA-N		430	TRUE	FALSE	TRUE	TRUE	65.94289:1402 67.01794:1530 67.50834:1524 69.03349:1582 71.04913:20252 72.82313:1463 76.25607:1497 76.48740:1511 78.13516:1445 85.02842:24574 89.24012:1584 100.91604:1651 101.36369:1504 107.50783:1349 113.48099:1373 117.03341:2695 125.36561:1376 128.54776:1511 129.05461:3432 131.21837:1540 134.33328:1319 135.04414:3352 137.14355:1285 144.12852:2058 144.54353:1551 144.68102:1458 153.01816:18977 15…	597.18115:874817 598.18582:263858 599.19049:55157	0.882	0.906	0.781	16	0.39	1.699	-1	597.181	Olipop_C18_ident_3_pos	Normalized unit: Intensity; Annotation method: NIST23_positive_1	0.31	185522	97489	163743	183980	198655	0	0	0	0	0	555339	108955	0	612037	38155	7099	8684	249	8620	8071	98616	0
1611	C18	1	8671	Eriocitrin	[M-H]-	C27H32O15		OMQADRGFMLGFJF-MNPJBKLOSA-N		430	TRUE	FALSE	TRUE	TRUE	63.02407:2003 65.00335:35256 66.71299:1636 68.30126:1526 69.25261:1706 73.72440:1455 79.01905:1759 83.01389:18262 83.48862:1697 87.44308:1592 98.16848:1582 100.66302:1683 107.01392:36428 108.02177:2510 109.02954:7992 125.02458:14117 131.01382:2966 134.03734:7042 135.04526:183248 135.74184:1777 136.01648:1765 137.02446:2308 143.25626:1913 149.02463:2757 151.00377:262854 159.04512:2106 161.02434:42…	595.16675:2134338 596.17142:623359 597.17608:126575	0.918	0.936	0.914	10	1	1.895	-1	595.167	Olipop_C18_ident_1_neg	Normalized unit: Intensity; Annotation method: NIST23_negative_1	0.31	431365	214873	268770	327013	473814	0	0	0	0	0	134607	1489485	1331156	1577045	1495389	18033	13086	7192	15982	16976	151183	29441
4044	C18	1	10323	Peonidin 3-O-rutinoside cation	[M+H]+	C28H33O15		ONQVTPMFYSRRLL-HUJUZFAXSA-O		430	TRUE	FALSE	TRUE	TRUE	71.04910:15786 71.97821:1402 73.23367:1480 83.48473:1505 85.02836:16975 85.51765:1488 100.54313:1547 106.42680:1973 113.63851:1851 141.15413:1678 153.01833:5520 202.97270:1642 227.72469:1546 229.04953:4970 257.04437:2517 258.05228:105288 271.02420:1979 286.04715:115058 301.07059:497167 329.23740:1468 336.86905:1740 463.12384:17580	609.18097:665922 610.18564:203110 611.19030:928379	0.89	0.914	0.914	3	1	1.873	-1	609.181	Olipop_C18_ident_3_pos	Normalized unit: Intensity; Annotation method: NIST23_positive_1	0.4	190012	122360	184969	170395	212023	0	0	0	0	0	463768	59986	0	445486	26729	2635	2606	0	1305	798	35535	22531
6527	HILIC	1	86	1,2-Diamino-2-methylpropane	[M+H]+	C4H12N2		OPCJOXGBLDJWRM-UHFFFAOYSA-N		430	TRUE	FALSE	TRUE	TRUE	40.21521:1419 41.28912:1398 44.04946:4709 44.19993:1323 44.67882:1358 48.33868:1437 49.13856:1352 49.59246:1250 54.21711:1526 55.05422:9541 55.95017:1299 59.54605:1498 62.35033:1355 62.38281:1513 63.45723:1243 63.77363:1423 64.10675:1371 66.76752:1454 70.00854:1362 71.83891:1372 72.08075:1292915 73.84914:1382 76.40819:1531 78.95617:1284 83.09523:1245 85.27773:1341 89.07091:2845 89.07903:3503 89.1…	89.10719:2148240 90.11186:116478 91.11653:0	0.943	0.865	0.859	3	0.75	1.814	-1	89.1073	Poppi_hilic_ident_2_pos	Normalized unit: Intensity; Annotation method: NIST23_positive_1	0.41	8083297	5881593	6029751	6014300	5857364	6716	24727	28794	28639	31893	335704	174016	406166	189585	321613	1394610	1428111	1494821	1659445	1848246	80325	60809
2910	C18	1	4054	D-erythro-Sphinganine	[M+H]+	C18H39NO2		OTKJDMGTUTTYMP-ZWKOTPCHSA-N		430	TRUE	FALSE	TRUE	TRUE	52.16520:1381 52.93972:1312 55.05423:4187 57.06989:3378 60.04435:31862 60.09228:1430 63.63474:1305 64.39581:1347 66.61296:1586 67.05421:3644 69.06988:3322 70.06510:3243 71.08553:2532 78.11134:1286 80.62660:1580 81.06984:3205 83.08549:2579 83.33024:1332 88.07566:3387 91.29620:1431 91.42362:1433 95.08554:3292 96.32415:1621 106.08621:2501 109.10117:2407 125.96318:1304 129.03267:1288 134.00578:1244 1…	302.30508:365499 303.30975:72106 304.31442:4805	0.828	0.923	0.766	14	0.56	1.698	-1	302.305	BeePop_C18_ident_1_pos	Normalized unit: Intensity; Annotation method: NIST23_positive_1	0.2	179809	224290	233912	227186	163441	5124	6392	5329	5517	4606	44588	13479	4490	72345	20068	16192	12566	6187	15271	13452	4999	6025
6646	HILIC	1	314	Ethyl (2S)-2,5-diaminopentanoate	[M+H-NH3]+	C7H16N2O2		OTXKQKKLEDBPAD-LURJTMIESA-N		430	TRUE	FALSE	TRUE	TRUE	43.01785:3819 46.03534:1411 47.45481:1335 52.61274:1208 54.21794:1407 55.05421:4995 55.96473:1318 57.06985:4064 58.06510:17670 59.07294:22067 60.08076:3951 63.86856:1317 64.32780:1423 67.05423:4646 70.06510:84397 70.31657:1186 72.04439:1163 72.08076:3507 76.38668:1320 78.19234:1401 84.04437:2013 85.06477:12141 96.04433:2530 98.06003:9522 98.09637:1308 100.84678:1343 116.07078:1421 125.64909:1343 …	144.10176:176718 145.10643:37969 146.11110:532575	0.752	0.937	0.76	3	1	1.735	-1	144.102	BeePop_hilic_ident_1_pos	Normalized unit: Intensity; Annotation method: NIST23_positive_1	0.16	244989	171789	199130	188898	195576	5384	4808	7036	8963	8544	8696	4288	9117	10111	14077	16813	12205	15617	15439	17808	137572	158233
2285	C18	1	1085	L-Tyrosine	[M+H]+	C9H11NO3		OUYCCCASQSFEME-UHFFFAOYSA-N		430	TRUE	FALSE	TRUE	TRUE	47.18619:1260 47.94497:1263 48.52673:1329 50.10690:1237 50.75221:1222 51.46106:1328 56.26569:1218 57.43767:1216 64.98586:1287 70.70709:1120 75.57623:1362 82.62349:1405 88.02185:1197 89.08067:1365 91.05423:17309 95.04913:7714 97.97343:1404 102.97150:1364 116.54375:1305 119.04913:12596 121.47442:1263 123.04402:16272 125.32973:1206 127.71915:1344 136.07567:48043 147.04407:6155 161.32153:1365 161.631…	182.08093:404688 183.08560:46582 184.09027:7515	0.893	0.957	0.858	8	1	1.861	-1	182.081	PureLeaf_C18_ident_1_pos	Normalized unit: Intensity; Annotation method: NIST23_positive_1	0.43	439463	386821	395449	392759	414849	922097	0	1338997	1633028	1465416	313184	49564	11261	254818	132416	74128	50642	14170	51992	49046	469682	318692
3911	C18	1	9598	4H-1-Benzopyran-4-one, 6-arabinopyranosyl-8-.beta.-D-glucopyranosyl-5,7-dihydroxy-2-(4-hydroxyphenyl)-	[M+H]+	C26H28O14		OVMFOVNOXASTPA-UHFFFAOYSA-N		430	TRUE	FALSE	TRUE	TRUE	60.46625:1567 70.48341:1415 71.47887:1497 73.14417:1410 76.73773:1811 87.84871:1678 89.30559:1417 91.05435:1518 95.69256:1479 96.42439:1302 99.84644:1454 103.98767:1451 109.64825:1650 118.17474:1640 119.04932:2694 121.02844:4172 127.32481:1684 133.44589:1464 139.03877:1892 140.62297:1547 141.08429:1607 143.98445:1536 150.23434:1600 154.75174:1576 189.01817:1542 191.03401:2641 195.02878:1925 203.0…	565.15430:1086251 566.15896:280692 567.16363:59263	0.832	0.879	0.699	27	0.51	1.642	-1	565.155	PureLeaf_C18_ident_2_pos	Normalized unit: Intensity; Annotation method: NIST23_positive_1	0.11	296391	0	0	0	6120	0	0	0	0	0	10897	1689	0	11497	992	708	507	0	424	820	1009650	980868
6934	HILIC	2	790	N-Acetyl-D-galactosamine	[M+H-H2O]+	C8H15NO6		OVRNDRQMDRJTHS-CBQIKETKSA-N		430	TRUE	FALSE	TRUE	TRUE	45.89531:1408 46.20275:1283 48.79208:1225 52.00113:1445 52.97115:1196 53.21142:1231 53.62455:1279 54.33493:1307 56.04951:3788 57.54818:1181 60.04441:1694 61.46796:1540 65.69618:1624 68.00600:1747 70.59148:1227 78.94778:1427 80.37222:1294 81.03345:2177 84.04440:17235 85.02843:5982 89.26258:1201 93.83911:1186 96.04443:3077 97.02841:3917 98.06006:3578 101.69777:1328 113.11559:2726 114.05500:1656 126…	204.08649:398756 205.09115:85511 206.09582:91837	0.65	0.937	0.627	8	0.8	1.584	-1	204.087	Coke_hilic_ident_1_pos	Normalized unit: Intensity; Annotation method: NIST23_positive_1	0.16	348634	132715	160141	141638	155213	573325	338544	536953	515555	599140	681851	42870	158382	398170	422619	61314	44238	50943	50133	54284	58330	47799
2404	C18	2	1541	N-Acetyl-.beta.-D-mannosamine	[M+H-H2O]+	C8H15NO6		OVRNDRQMDRJTHS-OZRXBMAMSA-N		430	TRUE	FALSE	TRUE	TRUE	48.09883:1548 49.12169:1543 53.03855:9215 53.17030:1710 55.01781:7477 55.01867:1402 55.05418:4421 56.04943:7878 57.03342:11464 59.04906:2473 60.04434:76396 61.02836:26455 63.12850:1246 63.27662:1360 65.46852:1583 68.04942:85043 69.03345:17628 70.06507:2933 71.01268:2059 71.04908:4386 72.04433:25487 72.24895:1461 73.02833:4673 76.03928:1508 79.92136:1609 80.04935:3949 80.99425:1438 81.03343:12426 …	204.08635:5584271 205.09102:411073 206.09568:0	0.763	0.966	0.689	7	1	1.714	-1	204.087	Coke_C18_ident_4_pos	Normalized unit: Intensity; Annotation method: NIST23_positive_1	0.43	1396375	1626595	1491990	1387265	1455299	3227532	4322846	3714774	3136502	3587015	760755	201633	48281	419826	109285	1401325	720343	76510	759107	974470	2377423	1305576
7039	HILIC	2	970	N-Acetyl-D-glucosamine	[M+H]+	C8H15NO6		OVRNDRQMDRJTHS-PVFLNQBWSA-N		430	TRUE	FALSE	TRUE	TRUE	50.64673:1260 51.03718:1183 55.01791:1941 56.59856:1258 58.04750:1462 58.06513:1688 59.34733:1538 60.04438:6323 61.02834:1647 68.04945:1507 68.47723:1437 68.69908:1437 69.03346:2015 70.96957:1255 72.04440:5341 73.29977:1181 74.06006:2013 75.16387:1185 75.24848:1183 79.28100:1517 80.04952:2199 81.03352:2751 84.04434:4572 85.02842:2745 97.02831:3710 98.06008:1341 100.67878:1495 105.46064:1266 105.7…	222.09689:339768 223.10156:108628 224.10623:29669	0.675	0.922	0.537	5	0.83	1.552	-1	222.097	Coke_hilic_ident_4_pos	Normalized unit: Intensity; Annotation method: NIST23_positive_1	0.22	177290	172789	155095	165310	158981	171239	278012	313042	285152	286465	38188	7137	14565	32846	38086	33390	33477	37537	37544	38184	64386	56678
3608	C18	1	7930	Hyperin	[M+H]+	C21H20O12		OVSQVDMCBVZWGM-DTGCRPNFSA-N		430	TRUE	FALSE	TRUE	TRUE	53.03860:5103 54.36024:2694 54.77522:1845 55.01783:9277 55.04699:1890 55.16123:2247 57.03349:9229 57.74870:1854 59.04912:5363 61.02841:108845 61.42202:1794 63.93358:1827 65.03853:3786 66.56825:1615 67.01782:3808 67.05424:3375 67.10397:1600 68.99715:15844 69.03351:51176 70.46889:2131 71.01279:2376 71.04914:5716 73.02840:31232 81.03349:21853 81.85947:2025 85.02840:137576 87.04400:3652 89.26231:2107…	465.10211:8054878 466.10678:1882034 467.11145:328048	0.969	0.93	0.904	24	0.89	1.894	-1	465.103	PureLeaf_C18_ident_1_pos	Normalized unit: Intensity; Annotation method: NIST23_positive_1	0.29	279103	173564	205649	283571	284414	0	0	0	0	0	9488	1090	244	5111	272	0	422	0	0	348	4345655	4217725
1361	C18	1	7010	Quercetin 3-O-.beta.-D-glucopyranoside	[M-H]-	C21H20O12		OVSQVDMCBVZWGM-LQSBFMDOSA-N		430	TRUE	FALSE	TRUE	TRUE	50.87494:3447 53.98468:3079 57.03463:3680 58.34293:3355 63.02408:21115 65.00331:37905 83.01382:18748 87.19210:3032 91.01894:5329 93.03460:3866 107.01389:50816 108.02171:69491 108.42702:2988 109.02950:51655 113.31599:3276 115.17263:2861 119.01395:8105 120.02164:8306 121.02950:25428 124.01665:10764 125.02446:45493 125.46537:3180 129.03468:3027 129.06337:3489 135.00883:21302 136.01649:8142 137.02451…	463.08777:11536626 464.09244:2750308 465.09710:495828	0.909	0.976	0.902	30	1	1.897	-1	463.088	PureLeaf_C18_ident_1_neg	Normalized unit: Intensity; Annotation method: NIST23_negative_1	0.29	343298	219519	239826	294141	328478	0	0	0	0	0	0	4988	12799	2174	2305	0	0	0	0	0	5595732	6146335
1415	C18	2	7351	Quercitrin	[M+Cl]-	C21H20O11		OXGUCUVFOIWWQJ-HQBVPOQASA-N		430	TRUE	FALSE	TRUE	TRUE	57.98066:1328 60.22318:1688 61.01487:1297 69.52453:1378 73.76833:1346 81.95910:1474 104.88792:1311 126.83742:1453 224.29219:1411 255.02995:2135 271.02460:2753 300.02765:7268 301.03558:5918 326.55026:1478 334.73798:1588 401.67044:1810 447.09238:8359	483.06973:918618 484.07440:202256 485.07907:0	0.746	0.927	0.665	3	0.75	1.639	-1	483.07	PureLeaf_C18_ident_4_neg	Normalized unit: Intensity; Annotation method: NIST23_negative_1	0.14	18316	3708	14954	17481	13773	0	0	0	0	0	0	0	0	0	0	0	0	0	0	0	879226	757523
7575	HILIC	2	1960	Phe-Arg	[M+H]+	C15H23N5O3		OZILORBBPKKGRI-RYUDHWBXSA-N		430	TRUE	FALSE	TRUE	TRUE	50.30312:1361 57.22639:1296 58.84176:1177 59.83741:1366 60.05564:5091 66.68202:1294 70.06511:20712 71.00246:1184 72.08082:2031 73.32141:1584 88.07570:9944 96.88533:1312 100.07597:1395 103.05421:2894 107.51582:1379 112.08701:1970 115.08675:1597 116.07060:2803 119.40262:1430 120.08073:31600 120.08318:2391 129.40758:1622 132.17761:1203 140.34975:1325 142.08623:2160 158.09261:3200 160.09679:51040 175…	322.18707:509074 323.19174:55020 324.19641:13890	0.681	0.893	0.632	12	0.34	1.511	-1	322.187	BeePop_hilic_ident_2_pos	Normalized unit: Intensity; Annotation method: NIST23_positive_1	0.14	385606	267270	281658	260582	291177	1363	0	1549	1448	0	24024	6400	22846	15967	18216	20047	17475	19665	24800	24126	14046	12158
4370	C18	1	11901	Robinin	[M+H]+	C33H40O19		PEFASEPMJYRQBW-HKWQTAEVSA-N		430	TRUE	FALSE	TRUE	TRUE	85.02841:10641 86.76405:1722 100.98595:1740 105.77655:1974 107.83229:1649 114.68177:1418 121.02842:4068 124.25125:1461 129.05476:2555 137.02328:2228 147.04404:2704 153.01826:3799 159.00008:1445 165.01846:1831 180.41968:2017 189.37131:1475 198.72600:1432 213.05516:3519 213.84993:1522 219.87950:1515 224.95096:1777 238.67528:1552 287.05502:108827 296.95404:1859 306.77313:1834 319.48798:1752 433.1128…	741.22266:1065023 742.22732:382986 743.23199:108923	0.872	0.946	0.782	5	0.56	1.734	-1	741.224	PureLeaf_C18_ident_1_pos	Normalized unit: Intensity; Annotation method: NIST23_positive_1	0.23	52853	30305	41196	62684	57130	0	0	0	0	0	0	0	0	0	0	323	682	0	0	0	985543	457073
2836	C18	1	3680	Lactulose	[M+H-3H2O]+	C12H22O11		PFCRQPBOOFTZGQ-VZXVHDRGSA-N		430	TRUE	FALSE	TRUE	TRUE	50.06108:1610 51.02292:3839 51.43705:1480 53.03854:88726 55.01781:61863 55.05419:12346 57.03344:45924 57.03432:2658 59.04910:4057 61.02836:15202 65.03856:8143 67.01784:3935 67.05417:20738 67.12705:1645 68.02564:3705 68.99707:4754 69.03345:175010 71.01271:20994 71.04909:42909 73.02835:21585 74.19173:1584 76.76398:1473 77.03854:4777 79.05415:25662 79.05550:2468 81.03343:258210 81.06982:8763 83.0126…	289.09140:4046642 290.09607:322038 291.10074:0	0.869	0.938	0.883	44	1	1.855	-1	289.092	Coke_C18_ident_3_pos	Normalized unit: Intensity; Annotation method: NIST23_positive_1	0.69	824805	586328	490939	553974	556176	5018651	3771119	3894285	3008671	3425282	337311	125784	7035	269671	100730	451995	406893	10220	412418	444279	685809	262558
2519	C18	1	2064	PyroGlu-Pro	[M+H]+	C10H14N2O4		PFEJJYZYEFRQEA-UHFFFAOYSA-N		430	TRUE	FALSE	TRUE	TRUE	51.36044:1225 56.04947:1809 59.23759:1252 59.54715:1475 60.10394:1335 61.36289:1231 70.06512:30586 73.40396:1554 78.39316:1193 84.04278:2268 84.04437:45918 86.39587:1470 86.87121:1321 94.45008:1330 102.53030:1626 116.07058:40968 118.51760:1281 120.40640:1362 121.06462:2108 132.62105:1324 149.09633:1592 167.07040:2777 171.38309:1506 176.16406:1623 181.09724:6152 209.08115:1452 209.09206:4745 227.1…	227.10231:403714 228.10698:40851 229.11165:72957	0.899	0.983	0.896	6	1	1.892	-1	227.103	BeePop_C18_ident_1_pos	Normalized unit: Intensity; Annotation method: NIST23_positive_1	0.14	37959	228822	345980	322923	319726	13535	12887	17788	20509	18089	7290	9622	3286	41147	8916	4368	7769	3559	7402	7584	5645	20273
2845	C18	1	3733	(+)-Catechin	[M+H]+	C15H14O6		PFTAWBLQPZVEMU-DZGCQCFKSA-N		430	TRUE	FALSE	TRUE	TRUE	55.01790:2097 56.17872:1211 57.13759:1570 68.41748:1321 68.43526:1344 68.48862:1426 77.74656:1554 88.30864:1316 91.05429:1390 92.88683:1396 101.69199:1344 111.04417:1959 119.04919:3300 123.04405:28508 134.31693:1236 139.03899:46503 143.04926:2452 147.04405:9172 161.05984:3946 165.05450:6648 189.05470:1797 207.06541:4304 291.04120:1633	291.08606:271870 292.09073:36986 293.09540:0	0.944	0.956	0.884	10	0.59	1.831	-1	291.086	PureLeaf_C18_ident_1_pos	Normalized unit: Intensity; Annotation method: NIST23_positive_1	0.26	126623	98824	124580	135491	135374	1479	0	0	0	0	411	869	1303	868	1332	1062	685	417	287	341	219223	241824
621	C18	1	3198	(-)-Catechin	[M-H]-	C15H14O6		PFTAWBLQPZVEMU-HIFRSBDPSA-N		430	TRUE	FALSE	TRUE	TRUE	50.93101:2607 52.15295:2531 53.73715:2393 54.54365:2551 55.01895:5494 55.73938:2582 57.03459:90992 57.23871:2878 60.88760:2789 60.96161:2974 63.50778:2672 65.03968:6395 67.01896:5974 69.03461:27950 70.10838:2514 70.25282:2593 74.06253:2854 76.84948:2717 79.51759:2920 80.02675:17658 80.89777:2663 81.03313:4904 81.03459:95746 83.01383:89920 84.61452:2738 85.02935:3580 86.42954:2630 88.08862:2588 93…	289.07159:6096802 290.07626:1017325 291.08093:63788	0.98	0.984	0.967	58	1	1.968	-1	289.072	PureLeaf_C18_ident_1_neg	Normalized unit: Intensity; Annotation method: NIST23_negative_1	0.4	3917399	1943454	2303158	2761531	3737007	0	0	0	0	0	3595	28835	22149	23096	27044	0	0	0	0	0	5658437	3109157
2846	C18	1	3734	Epicatechin	[M+H]+	C15H14O6		PFTAWBLQPZVEMU-UKRRQHHQSA-N		430	TRUE	FALSE	TRUE	TRUE	53.72342:1276 55.01786:4041 57.30043:1191 60.30524:1247 60.65386:1362 60.91792:1380 65.03862:2457 67.05426:1854 68.99712:1556 71.83887:1449 72.41129:1478 82.39342:1320 83.69244:1444 91.05424:3707 93.03365:1650 95.04924:4645 97.02853:1522 97.32844:1452 97.63754:1400 98.96404:1464 99.23990:1407 104.74332:1159 110.04196:1645 111.04408:2196 115.05424:1520 119.04920:3868 119.92677:1461 123.04407:67119…	291.08606:564198 292.09073:92689 293.09540:20786	0.934	0.983	0.892	13	0.87	1.885	-1	291.086	PureLeaf_C18_ident_1_pos	Normalized unit: Intensity; Annotation method: NIST23_positive_1	0.29	382872	201941	299819	414757	420709	0	646	0	0	694	1893	0	0	1393	0	313	296	0	0	0	533726	364533
2268	C18	1	1031	D-Gluconic acid, .delta.-lactone	[M+H]+	C6H10O6		PHOQVHQSTUBQQK-SQOUGZDYSA-N		430	TRUE	FALSE	TRUE	TRUE	41.94768:1367 43.01786:2206 45.03350:2545 50.83664:1301 53.05180:1174 53.53098:1239 55.01785:5637 57.03345:11932 61.02845:3327 63.40803:1273 63.40934:1217 64.45683:1206 66.34871:1500 68.18412:1395 69.03344:8125 71.01273:3570 73.02834:11375 74.12839:1427 76.92110:1207 85.02834:6359 97.02834:6611 97.67783:1224 98.68206:1572 103.03890:1332 114.35098:1455 115.03899:4987 116.55759:1301 119.22808:1206 …	179.05472:332196 180.05939:34494 181.06405:28311	0.768	0.963	0.793	13	0.93	1.756	-1	179.055	BeePop_C18_ident_1_pos	Normalized unit: Intensity; Annotation method: NIST23_positive_1	0.2	421315	264616	253262	293878	342437	169605	317455	224825	218795	206313	25115	6749	7984	27541	10204	28885	20814	9312	20080	20253	18841	1023
7001	HILIC	2	908	Macaridine	[M+H]+	C13H13NO2		PHSAQLJHWJOCBJ-UHFFFAOYSA-N		430	TRUE	FALSE	TRUE	TRUE	51.08184:1383 51.17702:1472 58.06517:1608 58.41027:1285 60.98833:1473 62.55725:1264 63.25837:1639 67.05426:6241 68.04949:1527 71.04922:1442 71.05790:1386 72.04439:1544 74.87004:1512 76.98922:1269 82.64022:1237 85.06487:1725 86.06004:1703 88.73729:1420 91.05424:5457 92.97430:1417 93.06985:11524 95.04917:5625 96.04438:22988 96.04623:1983 102.53635:1281 103.05427:3319 105.04469:2421 113.05964:6789 1…	216.10173:232412 217.10640:38128 218.11107:182745	0.625	0.903	0.491	4	0.44	1.433	-1	216.102	BeePop_hilic_ident_4_pos	Normalized unit: Intensity; Annotation method: NIST23_positive_1	0.14	180945	155542	211216	220821	216580	24820	15848	45871	54075	54077	18179	1769	7715	22654	23724	11313	6590	12060	13408	15576	25831	12524
3004	C18	1	4500	Byakangelicin	[M+H-H2O]+	C17H18O7		PKRPFNXROFUNDE-LLVKDONJSA-N		430	TRUE	FALSE	TRUE	TRUE	50.25533:1381 55.59692:1407 57.51270:1347 61.16990:1439 67.05430:2120 73.34812:1414 81.50694:1391 87.68033:1553 88.00249:1239 89.22697:1362 89.34000:1297 101.36662:1311 101.97006:1347 102.88568:1315 106.86637:1280 108.00739:1461 120.89315:1248 124.19692:1629 136.26251:1327 143.74326:1573 144.76176:1420 175.03905:2645 188.01064:2502 203.03409:2588 205.55754:1458 206.40939:1398 216.45319:1770 218.0…	317.10184:177296 318.10650:30083 319.11117:0	0.789	0.917	0.631	6	0.38	1.578	-1	317.102	Coke_C18_ident_2_pos	Normalized unit: Intensity; Annotation method: NIST23_positive_1	0.2	27610	27328	27338	33336	34378	122710	102925	133694	127199	140138	64557	8382	0	70794	1908	0	468	0	656	618	0	390
1315	C18	2	6697	NP-000939	[M-H]-	C21H20O11		PLAPMLGJVGLZOV-UHFFFAOYSA-N		430	TRUE	FALSE	TRUE	TRUE	54.90860:1344 57.49062:1412 60.06132:1501 60.78946:1442 64.01071:1374 64.73425:1411 67.22786:1473 73.71866:1740 74.99800:1357 78.70995:1535 85.32102:1388 99.74041:1386 102.27177:1297 102.67593:1358 104.79105:1643 133.02966:5318 144.47298:1341 147.35289:1475 150.67506:1471 157.82439:1269 165.40108:1452 166.36610:1554 174.36732:1600 235.48708:1318 250.80559:1615 251.37250:1548 263.42453:1434 284.03…	447.09296:252100 448.09762:60549 449.10229:23279	0.722	0.928	0.577	4	0.57	1.554	-1	447.093	PureLeaf_C18_ident_1_neg	Normalized unit: Intensity; Annotation method: NIST23_negative_1	0.09	24673	36152	35304	44138	50294	0	0	0	0	0	0	2910	0	2570	0	0	2111	0	0	0	197890	122054
552	C18	2	2786	Prunasin acid	[M-H-CO2]-	C14H18O8		PRBPGFIPERGSFI-SGYGPSCOSA-N		430	TRUE	FALSE	TRUE	TRUE	50.16017:1312 52.24371:1225 54.49913:1371 55.01892:1860 57.03457:1462 58.00561:1276 58.33953:1561 59.01384:3309 60.93990:1583 71.05022:1664 73.02953:5093 77.21228:1400 80.73570:1361 81.03466:1401 84.02175:1891 85.02943:1495 85.06602:1616 85.14983:1454 87.00877:4233 88.33550:1420 89.02441:6021 95.05025:2489 101.02438:8976 101.06072:1997 111.04518:3474 113.06081:10428 129.05562:1846 133.04198:1291 …	269.10297:317415 270.10763:54798 271.11230:11225	0.698	0.74	0.537	12	0.5	1.448	-1	269.103	BeePop_C18_ident_1_neg	Normalized unit: Intensity; Annotation method: NIST23_negative_1	0.14	297628	213622	288610	289945	307286	0	0	0	0	0	0	0	0	0	0	0	0	0	1573	0	2531	1534
6888	HILIC	1	725	.beta.-Hydroxy-p-acetophenetidide	[M+H]+	C10H13NO3		PVKHXJDOHVTKKC-UHFFFAOYSA-N		430	TRUE	FALSE	TRUE	TRUE	44.23340:1243 44.72755:1233 45.58745:1160 45.95557:1215 46.71718:1216 48.83723:1643 49.85123:1286 52.99401:1350 53.45404:1341 55.05419:1664 57.82997:1222 59.25286:1356 59.59901:1448 61.46466:1321 63.08752:1356 81.03344:4788 96.04437:20814 96.19123:1366 99.85741:1451 101.05973:2784 106.57753:1335 109.05217:4336 109.56739:1370 110.05997:3410 111.07700:1356 127.51141:1262 131.13306:1367 152.07056:22…	196.09666:210088 197.10133:32754 198.10600:77419	0.768	0.904	0.669	3	0.6	1.62	-1	196.097	BeePop_hilic_ident_1_pos	Normalized unit: Intensity; Annotation method: NIST23_positive_1	0.14	349961	213315	314142	346403	340569	20363	15308	24901	27358	28824	10879	5238	7931	10150	11285	8807	7000	8357	8209	8077	18870	30735
83	C18	1	468	D-Ribose	[M-H]-	C5H10O5		PYMYPHUHKUWMLA-LMVFSUKVSA-N		430	TRUE	FALSE	TRUE	TRUE	40.97633:3750 41.00335:32088 42.49895:3116 42.86131:3773 42.88237:3326 43.01900:29212 44.99822:8738 49.11217:3524 55.01894:24926 55.59712:3345 56.41020:3372 57.03459:20617 58.00610:4962 58.11200:3052 59.01386:1048185 59.13894:3001 61.78229:3353 64.63921:3328 65.90117:3105 66.06416:3180 70.13136:3405 71.01389:503565 73.02956:31052 83.01388:9980 85.02951:49898 86.16119:3768 89.02442:246038 100.2892…	149.04552:7853692 150.05018:326435 151.05485:0	0.903	0.961	0.913	3	1	1.895	-1	149.046	Coke_C18_ident_3_neg	Normalized unit: Intensity; Annotation method: NIST23_negative_1	0.83	10010805	4783634	4504519	4742138	5547386	9099905	7061085	7329986	7540124	7682822	1277098	1243170	1458307	1267211	1540770	3336732	1917677	1943030	1964242	2047264	476610	305214
2162	C18	1	486	DL-Arabinose	[M+H-H2O]+	C5H10O5		PYMYPHUHKUWMLA-WDCZJNDASA-N		430	TRUE	FALSE	TRUE	TRUE	55.01785:6639 55.12866:1342 57.03346:12737 61.02846:2358 62.65139:1247 64.56129:1444 67.13204:1259 68.88145:1169 69.03352:9991 69.45055:1418 70.52595:1311 71.01280:3751 73.02844:6250 74.29039:1216 75.79130:1216 78.41779:1149 79.89689:1289 84.57615:1339 85.02850:5434 87.04416:1550 97.02848:5404 115.03902:4156 117.40050:1196 133.06911:1530 133.07603:2488	133.04930:157278 134.05397:0 135.05864:0	0.859	0.913	0.802	11	0.69	1.749	-1	133.049	Coke_C18_ident_1_pos	Normalized unit: Intensity; Annotation method: NIST23_positive_1	0.06	113086	75825	77366	72982	101129	43617	134403	70177	57105	50998	8609	5504	4755	9907	5535	5592	11481	5460	6652	7510	2960	5451
1403	C18	1	7300	1-Oleoyl-sn-glycero-3-phosphoethanolamine	[M-H]-	C23H46NO7P		PYVRVRFVLRNJLY-MZMPXXGTSA-N		430	TRUE	FALSE	TRUE	TRUE	51.73100:1729 52.15283:1449 58.64535:1615 62.74847:1324 63.17454:1307 63.33853:1329 65.58788:1303 65.85544:1275 67.16270:1334 68.15380:1301 69.08978:1349 77.26282:1614 78.59893:1835 78.95905:23726 78.96040:1995 86.65014:1363 98.79565:1286 101.63214:1331 104.80931:1266 105.93531:1413 110.95374:1371 116.69852:1468 140.01187:5004 152.99582:2205 176.88277:1474 196.03801:9014 214.04857:2213 220.52676:…	478.29343:271882 479.29809:55240 480.30276:0	0.874	0.919	0.864	6	1	1.842	-1	478.294	BeePop_C18_ident_1_neg	Normalized unit: Intensity; Annotation method: NIST23_negative_1	0.29	281398	291917	310451	312996	314585	0	0	0	0	0	70913	117466	94787	118414	100767	6631	7994	9470	0	3048	13849	10600
6538	HILIC	1	111	L-Threoninamide	[M+H-H2O]+	C4H10N2O2		PZUOEYPTQJILHP-GBXIJSLDSA-N		430	TRUE	FALSE	TRUE	TRUE	41.03857:1948 42.03385:4098 43.01788:3306 43.96475:1178 44.04949:5111 45.56623:1221 45.62873:1361 46.68111:1187 46.73756:1202 47.92514:1402 49.14459:1301 53.96668:1474 54.03393:1371 56.04859:3093 56.04948:63567 58.05255:1855 59.06038:22864 60.04438:16014 62.14034:1311 62.57904:1418 72.04440:7945 73.07601:21130 73.96209:1273 74.06000:2422 76.20670:1343 83.06036:5450 84.04439:73949 89.58194:1675 90…	101.07076:614248 102.07543:20080 103.08010:0	0.923	0.961	0.891	4	1	1.894	-1	101.071	Coke_hilic_ident_1_pos	Normalized unit: Intensity; Annotation method: NIST23_positive_1	0.03	126698	114639	130391	135610	124365	394998	592953	533941	409108	342855	58819	64100	71820	80524	85606	100207	100093	102488	112956	107055	138975	125550
1254	C18	1	6408	Guaiaverin	[M-H]-	C20H18O11		PZZRDJXEMZMZFD-IEGSVRCHSA-N		430	TRUE	FALSE	TRUE	TRUE	52.02938:1591 57.03458:1425 58.81390:1370 59.01390:5063 59.24727:1446 59.27613:1271 59.60932:1448 60.30552:1463 61.17850:1465 61.43797:1200 61.69114:1404 62.89936:1570 65.00336:1617 68.49537:1521 70.12912:1409 71.01389:5549 75.18625:1447 75.63905:1347 78.67490:1510 81.45012:1427 82.92146:1522 89.44659:1533 93.22964:1640 99.87053:1444 100.48277:1344 101.11196:1471 107.01398:2428 108.02177:4907 109…	433.07739:689296 434.08206:125940 435.08673:20828	0.825	0.931	0.789	7	0.78	1.747	-1	433.078	PureLeaf_C18_ident_1_neg	Normalized unit: Intensity; Annotation method: NIST23_negative_1	0.14	30004	24585	36688	30702	37092	0	4307	0	0	0	0	3162	5291	7280	10842	0	0	0	0	0	583306	459272
6595	HILIC	1	221	1H-Imidazol-1-ylacetic acid	[M+H]+	C5H6N2O2		QAFBDRSXXHEXGB-UHFFFAOYSA-N		430	TRUE	FALSE	TRUE	TRUE	41.81281:1269 43.01788:3349 45.13247:1334 45.51176:1323 45.72338:1286 47.26611:1363 48.39372:1411 53.03859:3127 54.04190:1758 55.01782:3941 56.05754:1434 57.53985:1322 57.64693:1747 58.51093:1218 58.59463:1337 58.82483:1651 59.14985:1279 59.68676:1250 62.40501:1215 62.49748:1288 62.59765:1252 62.92533:1407 69.03348:11847 71.37245:1293 80.04948:1407 81.03344:5294 81.04469:30723 81.05282:9210 81.13…	127.05003:288789 128.05470:10398 129.05937:9282	0.78	0.92	0.762	6	0.86	1.72	-1	127.05	BeePop_hilic_ident_3_pos	Normalized unit: Intensity; Annotation method: NIST23_positive_1	0.3	259102	49078	101745	216778	198331	786711	589350	564213	539131	560507	42376	17191	26085	57264	63480	45083	0	102573	121646	144810	234022	201394
1147	C18	2	5804	Praeroside III	[M-H-H2O]-	C20H24O10		QAUDHOGPLBDVAX-KTZZUYPUSA-N		430	TRUE	FALSE	TRUE	TRUE	57.58794:1457 59.01383:15852 61.76683:1510 61.98837:5894 64.63913:1239 64.86546:1250 65.38051:1417 66.09135:1326 71.01382:9879 73.87998:1303 78.95913:1405 79.95735:5900 80.96514:13796 80.96626:1268 81.24516:1315 85.02947:1805 89.02438:11691 90.84671:1233 90.92883:1601 91.13037:1434 96.96954:2968 101.02441:3570 101.78296:1300 109.78484:1367 113.02454:4442 119.03497:2470 140.94847:2680 142.50002:14…	405.12442:1094021 406.12909:0 407.13376:0	0.6	0.64	0.453	10	0.33	1.23	-1	405.119	Coke_C18_ident_4_neg	Normalized unit: Intensity; Annotation method: NIST23_negative_1	0.23	76366	0	49162	6416	56355	1118954	765940	947236	964952	969944	0	0	25130	29163	0	330937	134397	200852	158506	158807	68287	26019
2131	C18	1	403	1,3,5-Benzenetriol	[M+H]+	C6H6O3		QCDYQQDYXPDABM-UHFFFAOYSA-N		430	TRUE	FALSE	TRUE	TRUE	40.67797:1286 43.01783:5251 43.66518:1483 44.48950:1300 44.81917:1267 45.05763:1152 45.56470:1329 45.72705:1325 46.68742:1295 47.06912:1132 47.60161:1299 53.03856:18513 55.01783:3635 57.01180:1382 59.68058:1361 60.62798:1207 63.20317:1374 69.03348:4585 71.04908:2399 71.26085:1395 71.42029:1331 72.42062:1307 74.15520:1335 81.03347:34579 81.06978:1519 98.70715:1402 99.04398:1954 101.03840:1258 102.…	127.03882:193973 128.04349:13908 129.04815:6588	0.902	0.931	0.876	9	0.9	1.849	-1	127.039	method_blank_2_RP_pos	Normalized unit: Intensity; Annotation method: NIST23_positive_1	0.11	546016	528748	495161	528069	0	7083036	8969086	0	8125186	7878831	424131	0	202280	659252	303008	350489	353542	251807	279492	305256	156983	176088
6733	HILIC	1	451	Methionine sulfoxide	[M+H]+	C5H11NO3S		QEFRNWWLZKMPFJ-YGVKFDHGSA-N		430	TRUE	FALSE	TRUE	TRUE	46.47312:1539 53.91167:1273 56.04949:17114 58.06512:1477 59.52711:1324 71.96959:1289 74.02368:50983 74.06007:2259 74.59733:1456 75.02628:9500 75.37774:1217 76.37347:1352 76.54774:1441 86.09644:3802 93.90639:1323 102.05493:8516 104.47569:1504 109.58543:1216 112.10314:1376 114.39886:1443 124.08708:6196 132.96785:1240 144.61357:1299 149.02370:1345 149.02658:6662 159.61456:1222 166.05338:8738 166.086…	166.05309:428181 167.05775:23887 168.06242:26576	0.841	0.961	0.845	8	0.89	1.812	-1	166.053	Olipop_hilic_ident_3_pos	Normalized unit: Intensity; Annotation method: NIST23_positive_1	0.27	608862	476093	555817	477913	543558	4724	6912	4295	6262	5537	274691	1858	41449	229785	199903	40112	43764	44638	59611	58830	141756	109143
1261	C18	2	6422	(7E)-6,9-Dihydromegastigma-7-ene-3-one-9-O-.beta.-glucopyranoside	[M+CHO2]-	C19H32O8		QFTPTUOKFIIFJH-DXWZCJOSSA-N		430	TRUE	FALSE	TRUE	TRUE	50.17935:1638 55.01894:1598 59.01385:21005 59.01464:1662 60.08792:1336 61.63071:1366 63.12637:1308 65.53198:1487 70.19849:1273 71.01389:13321 71.37114:1401 75.21356:1417 76.48919:1367 79.91928:1439 80.11584:1449 81.57860:1537 85.02955:2866 89.02442:8474 89.63850:1347 91.77577:1380 98.73948:1384 101.02447:6433 107.06649:1382 113.02457:3791 119.03503:5500 119.05028:4022 120.89247:1521 123.57735:147…	433.20764:808016 434.21231:152849 435.21698:133503	0.619	0.733	0.568	10	0.43	1.41	-1	433.208	PureLeaf_C18_ident_2_neg	Normalized unit: Intensity; Annotation method: NIST23_negative_1	0.23	206952	157189	161242	186119	177177	0	0	0	0	0	0	1902	1682	2611	1902	5179	10475	7509	9355	9187	728846	379332
6785	HILIC	1	537	2-Ethyl-L-glutamic acid	[M+H]+	C7H13NO4		QFYBYZLHPIALCZ-ZETCQYMHSA-N		430	TRUE	FALSE	TRUE	TRUE	41.03859:1655 41.43103:1242 42.66450:1279 44.04947:2679 44.15148:1248 44.15395:1120 44.40250:1473 45.53004:1164 46.01561:1299 50.16626:1284 55.91425:1174 56.04943:3498 57.03342:1313 57.71536:1335 57.80423:1269 58.93629:1433 60.87554:1272 63.57224:1420 68.58670:1326 69.03352:1618 70.06512:1614 71.04913:2034 72.04443:1320 72.05168:1355 79.00304:1406 84.04436:42144 84.08073:8816 85.02837:4554 86.421…	176.09151:1033945 177.09617:114733 178.10084:18014	0.838	0.966	0.782	4	1	1.798	-1	176.092	Poppi_hilic_ident_2_pos	Normalized unit: Intensity; Annotation method: NIST23_positive_1	0.57	1030244	877645	872802	917556	850780	137000	208252	197963	214765	206956	253904	29267	89517	188470	199055	531711	558330	583421	585552	626506	390516	353370
7656	HILIC	2	2129	3.alpha.-Mannobiose	[M+H]+	C12H22O11		QIGJYVCQYDKYDW-VXSGSMIHSA-N		430	TRUE	FALSE	TRUE	TRUE	51.19245:1375 51.78593:1401 52.90501:1385 53.99548:1394 54.54745:1549 54.57435:1387 55.01787:4223 55.19562:1465 57.03355:5353 57.42125:1275 58.97809:1366 59.04915:2045 59.18973:1522 61.02840:3939 61.43295:1369 61.53733:1336 62.47846:1313 66.16485:1582 69.03349:13945 69.69537:1518 70.03684:2571 70.06510:2505 72.08077:1557 73.02841:2993 76.18201:1489 85.02840:33030 85.02995:2373 86.03181:5839 86.84…	343.12314:1150056 344.12781:401026 345.13247:61060	0.685	0.918	0.675	13	0.52	1.573	-1	343.123	BeePop_hilic_ident_1_pos	Normalized unit: Intensity; Annotation method: NIST23_positive_1	0.14	428536	528618	572843	385323	395829	43611	141537	210330	250806	134284	102209	1630	23539	74365	62367	41225	29011	40010	48716	42165	53369	37076
6944	HILIC	1	802	L-Tryptophan	[M+H]+	C11H12N2O2		QIVBCDIJIAJPQS-SECBINFHSA-N		430	TRUE	FALSE	TRUE	TRUE	47.69511:1254 49.28218:1311 49.33432:1384 50.41285:1220 50.77692:1400 51.40418:1297 61.52266:1248 62.68587:1295 68.64858:1084 70.58605:1370 74.02363:1988 89.45845:1440 89.77374:1334 90.68373:1412 105.28231:1410 105.63679:1431 115.05424:3410 117.05739:2536 117.06986:1978 118.06507:30094 130.06502:3994 132.08069:9166 138.10547:1388 142.06516:3266 143.07298:7357 144.08064:15099 146.06000:59047 159.0…	205.09698:674156 206.10165:83820 207.10632:26504	0.916	0.974	0.898	13	0.87	1.876	-1	205.097	PureLeaf_hilic_ident_4_pos	Normalized unit: Intensity; Annotation method: NIST23_positive_1	0.27	546805	367836	298150	305372	317959	76217	71047	85767	93059	88930	36551	29492	30023	41993	41216	32576	29740	28508	39425	32218	997089	441353
7444	HILIC	2	1706	Securiterpenoside	[M+NH4]+	C11H18O8		QJALTHDWQWOLLT-ZBGLXGBJSA-N		430	TRUE	FALSE	TRUE	TRUE	52.82941:1462 57.03346:2887 57.98662:1504 58.60134:1602 66.21922:1334 69.03353:5794 70.06393:2219 70.06507:13740 70.92475:1338 71.04912:34051 71.05025:2614 71.50211:1575 72.04440:1357 73.02844:1552 76.17945:1298 76.45405:1446 77.65435:1529 81.03349:2660 84.04440:1456 84.21563:1419 84.95985:1533 85.02844:5159 87.03149:5732 88.07569:5864 88.41983:1597 90.48757:1357 96.04433:11656 97.02834:7371 97.1…	296.13364:759824 297.13830:103813 298.14297:8370	0.533	0.553	0.491	17	0.57	1.291	-1	296.134	BeePop_hilic_ident_1_pos	Normalized unit: Intensity; Annotation method: NIST23_positive_1	0.27	642874	617251	659608	612609	656562	4436	17714	20962	16115	3510	6092	1635	10804	23047	26149	15605	26613	31827	31079	28889	1131987	1127311
1255	C18	2	6411	4H-1-Benzopyran-4-one, 6-hexopyranosyl-2,3-dihydro-5,7-dihydroxy-2-(4-hydroxyphenyl)-	[M-H]-	C21H22O10		QKPKGDDHOGIEOO-UHFFFAOYSA-N		430	TRUE	FALSE	TRUE	TRUE	58.52246:1572 59.01389:2504 59.52471:1987 60.63123:1249 63.90330:1578 64.69053:1402 66.73595:1356 71.01393:1709 73.91792:1351 74.17504:1405 83.01384:2481 90.55504:1267 93.52736:1539 107.01398:1929 108.91866:1506 113.87646:1306 119.05019:11033 125.02436:2057 149.02460:1749 151.00381:3025 165.01913:1466 167.95901:1430 169.54214:1353 173.67732:1363 189.86473:1467 191.48616:1611 193.01437:6095 212.87…	433.11359:289418 434.11825:62239 435.12292:0	0.708	0.901	0.634	7	0.58	1.568	-1	433.114	PureLeaf_C18_ident_1_neg	Normalized unit: Intensity; Annotation method: NIST23_negative_1	0.14	38212	31974	33627	41546	26087	0	0	0	0	0	0	0	0	2222	0	0	0	0	0	0	208934	181843
7173	HILIC	1	1218	Linamarin	[M+H]+	C10H17NO6		QLTCHMYAEJEXBT-LBYGFXINSA-N		430	TRUE	FALSE	TRUE	TRUE	55.01779:2557 55.97839:1291 57.03347:3252 57.43673:1249 59.46431:1401 60.04435:2562 68.04943:3425 69.03349:23755 69.51945:1268 70.06512:30389 72.04436:4539 73.02843:3397 73.74124:1664 80.04942:2806 81.03349:8359 82.06511:6588 82.26778:1329 83.06038:1799 84.04434:3564 85.02840:5067 86.06002:50205 86.06168:2434 87.03139:2789 87.04402:85941 96.04434:7744 96.08076:1879 97.02837:51027 98.06000:102264 …	248.11267:391850 249.11734:55915 250.12201:31458	0.769	0.87	0.683	21	0.78	1.646	-1	248.113	PureLeaf_hilic_ident_1_pos	Normalized unit: Intensity; Annotation method: NIST23_positive_1	0.16	118896	167216	171123	168820	171908	17835	27357	44260	55774	59007	61017	8245	25900	52591	47609	46544	63197	67577	69590	66771	307313	279551
1555	C18	2	8331	D-Glucaric acid, 2,4-bis[3-(4-hydroxy-3-methoxyphenyl)-2-propenoate], (E,E)-	[M-H]-	C26H26O14		QMHLCEKKRFWRIG-NXZHAISVSA-N		430	TRUE	FALSE	TRUE	TRUE	61.98837:1551 77.93716:1691 84.08968:1386 85.02946:15945 90.74419:1486 96.73618:1886 104.20963:1559 111.00893:3054 113.46387:1513 117.17821:1336 125.02456:1697 127.79881:1322 129.01933:6081 133.84636:1450 134.03725:4805 147.02982:1628 157.93349:1360 157.94611:1654 165.00255:1315 175.04015:1399 193.05072:6494 207.49504:1622 333.65384:1414 347.03873:1640 390.68158:1433 514.75403:1375 533.28857:1630	561.12469:263833 562.12936:84312 563.13403:19298	0.667	0.906	0.679	7	0.44	1.548	-1	561.125	BeePop_C18_ident_1_neg	Normalized unit: Intensity; Annotation method: NIST23_negative_1	0.29	244660	150340	239719	274587	251578	0	0	0	0	0	0	0	2585	2311	0	46890	43310	44243	45529	45359	1967	2518
7285	HILIC	1	1424	Ile-His	[M+H]+	C12H20N4O3		QNBYCZTZNOVDMI-FXBDTBDDSA-N		430	TRUE	FALSE	TRUE	TRUE	50.56766:1414 51.66887:1532 54.41674:1356 54.42805:1204 55.29148:1415 59.21127:1413 59.41734:1246 61.43173:1495 66.45557:1377 69.06983:2694 69.62883:1260 72.04417:1222 75.49840:1273 79.78355:1257 80.27090:1288 80.43003:1367 81.28519:1259 82.83560:1413 83.06042:3165 86.09644:12086 87.97142:1568 93.04462:2579 95.06037:3190 96.54123:1194 106.48935:1448 110.07121:51558 113.76164:1394 114.73706:1379 1…	269.16055:140913 270.16522:14743 271.16989:0	0.822	0.949	0.831	8	0.89	1.791	-1	269.161	BeePop_hilic_ident_3_pos	Normalized unit: Intensity; Annotation method: NIST23_positive_1	0.14	164273	151317	162652	158678	168832	0	0	0	0	0	8385	2544	20976	15068	18440	10796	8439	11690	12652	12876	5674	4563
3265	C18	2	6009	4-(4-Hydroxy-2,6,6-trimethylcyclohex-1-en-1-yl)butan-2-yl .beta.-D-glucopyranoside	[M+H]+	C19H34O7		QOLJILMTPKQQQA-KWEBYEANSA-N		430	TRUE	FALSE	TRUE	TRUE	52.72179:1691 55.05419:1563 56.80098:1442 61.49883:1335 61.97612:1317 69.06998:1446 69.21313:1533 71.31004:1573 74.89002:1357 83.97536:1247 88.25941:1269 88.88564:1390 93.06982:1532 95.08552:3275 96.80475:1381 97.89922:1423 98.86508:1222 99.08045:2263 106.37542:1332 107.08565:2124 108.58845:1440 118.63722:1257 121.10121:6084 121.74314:1444 139.05565:1211 142.00102:1267 168.83060:1405 177.16371:13…	375.23746:289801 376.24213:71844 377.24679:5924	0.719	0.831	0.573	9	0.32	1.476	-1	375.238	PureLeaf_C18_ident_1_pos	Normalized unit: Intensity; Annotation method: NIST23_positive_1	0.2	40229	25680	27622	37792	44348	0	0	396	0	0	762	0	0	0	283	313	536	0	715	1071	237835	194893
608	C18	1	3092	Hexadecanedioic acid	[M-H]-	C16H30O4		QQHJDPROMQRDLA-UHFFFAOYSA-N		430	TRUE	FALSE	TRUE	TRUE	51.92625:1258 56.73872:1407 59.01389:6309 67.39156:1643 68.96950:1443 86.96483:1590 125.28296:1554 146.88742:1290 160.84216:1781 161.07190:1386 182.24983:1329 208.95490:1320 223.20679:28232 225.99512:1347 267.19669:23116 270.24838:1362 285.14996:2990 285.20721:47119	285.20712:1379785 286.21179:230710 287.21646:58153	0.867	0.922	0.839	3	0.75	1.786	-1	285.207	RP_Resuspension_2_RP_neg	Normalized unit: Intensity; Annotation method: NIST23_negative_1	0.83	27730	47153	34885	31213	42337	22250	44143	24535	18548	17034	24612	57010	51678	43842	44519	29416	40980	35655	27603	28998	29973	49677
2746	C18	1	3197	Alpinetin	[M+H]+	C16H14O4		QQQCWVDPMPFUGF-UHFFFAOYSA-N		430	TRUE	FALSE	TRUE	TRUE	55.05415:1494 68.99709:2126 83.13123:1508 84.37931:1174 84.97042:1333 86.08488:1366 89.65907:1307 91.05425:1513 97.02837:1626 99.20931:1372 99.87914:1393 101.57108:1553 103.05416:5640 111.04404:1766 114.09161:1364 114.37360:1128 114.94749:1130 121.79981:1231 124.01546:4593 129.09035:1287 131.04912:5840 136.49997:1342 141.77249:1705 145.71159:1269 152.01039:5440 167.03383:94601 168.72168:1253 170.…	271.09616:862762 272.10083:142088 273.10550:9270	0.831	0.896	0.837	3	0.75	1.757	-1	271.096	BeePop_C18_ident_1_pos	Normalized unit: Intensity; Annotation method: NIST23_positive_1	0.14	699256	355113	679408	605625	713841	301	367	514	540	538	0	0	0	411	0	0	0	0	324	0	0	0
1944	C18	1	10976	Rebaudioside C	[M-H]-	C44H70O22		QSRAJVGDWKFOGU-WBXIDTKBSA-N		430	TRUE	FALSE	TRUE	TRUE	101.02448:2420 101.35600:1925 102.10479:1524 105.31572:1908 111.79631:1666 113.02437:3848 116.46690:1768 128.25130:1824 132.78748:1711 140.15668:1723 143.33856:2174 157.56137:1631 197.55153:1518 207.77145:1956 227.08224:3719 266.77213:1901 276.89200:1706 277.01810:1659 298.09369:1692 317.21237:15729 349.06985:1992 349.73981:1675 413.23276:9252 455.05551:1725 461.25397:6889 479.26477:44002 593.031…	949.42755:280862 950.43222:146746 951.43689:47671	0.949	0.944	0.9	10	0.91	1.89	-1	949.429	Olipop_C18_ident_1_neg	Normalized unit: Intensity; Annotation method: NIST23_negative_1	0.11	0	0	0	0	3686	0	0	0	0	0	10544	216872	212814	252928	236968	7674	4790	0	3831	8486	0	0
6846	HILIC	1	650	Hexanoic acid, 5-(acetylamino)-4-oxo-	[M+H]+	C8H13NO4		QSRUAKBTZTXXLM-UHFFFAOYSA-N		430	TRUE	FALSE	TRUE	TRUE	43.31557:1545 43.86484:1254 45.47346:1229 47.05267:1426 48.55614:1241 58.39434:1145 64.99698:1162 82.06510:46266 88.03937:1457 96.08075:2514 96.74176:1286 98.67536:1476 100.07561:7596 114.09129:1491 128.07056:190994 137.50450:1559 142.08287:2704 142.08620:36123 142.70288:1316 172.32727:1391 188.07072:1892 188.08232:1844 188.09166:39730	188.09146:1017479 189.09613:109231 190.10080:50822	0.806	0.764	0.68	4	0.33	1.553	-1	188.092	BeePop_hilic_ident_4_pos	Normalized unit: Intensity; Annotation method: NIST23_positive_1	0.35	610739	474634	469567	436605	511197	71827	122261	147298	170130	167936	136571	38141	65948	156476	145127	172655	174698	209994	211060	216719	167369	146188
50	C18	1	259	5-Oxotetrahydro-2-furancarboxylic acid	[M-H]-	C5H6O4		QVADRSWDTZDDGR-UHFFFAOYSA-N		430	TRUE	FALSE	TRUE	TRUE	41.00329:1746 42.81108:1148 43.55627:1143 43.74124:1210 44.74428:1360 44.99824:4744 55.01894:6560 56.27008:1409 57.03459:15749 59.01385:1959 59.08041:1384 59.55095:1200 61.61078:1175 63.96368:1326 65.24745:1192 65.29632:1457 67.01894:3439 68.94727:1224 68.99820:1847 71.01391:2342 73.02956:8945 84.94310:5021 85.02950:149523 86.01661:1520 90.39233:1287 95.18961:1261 101.02442:23831 111.00880:2567 1…	129.01923:3716046 130.02389:245671 131.02856:1321969	0.906	0.96	0.88	3	1	1.88	-1	129.019	BeePop_C18_ident_2_neg	Normalized unit: Intensity; Annotation method: NIST23_negative_1	0.89	2440663	1545662	1569083	1530678	1447378	660692	598400	531144	566003	665426	315627	675445	687858	704439	745502	1017253	642875	588395	635762	517832	829926	505285
1744	C18	1	9536	4H-1-Benzopyran-4-one, 7-[[6-O-(6-deoxy-.alpha.-L-mannopyranosyl)-.beta.-D-glucopyranosyl]oxy]-5-hydroxy-2-(3,4,5-trimethoxyphenyl)-	[M+CHO2]-	C30H36O16		QVXXLWMUTXHCGR-XBRZVJLKSA-N		430	TRUE	FALSE	TRUE	TRUE	74.95147:1701 76.99422:1636 78.73558:1460 79.52617:1603 79.65800:1500 87.61308:1668 122.48072:1537 129.64101:1935 131.29475:1582 133.54237:1582 137.42943:1534 160.87659:1483 180.75316:1467 202.83244:1476 210.94818:1635 226.02722:3024 227.08302:1424 270.01721:6418 282.05435:1501 284.03271:3185 285.04050:9830 291.87186:1557 313.03534:17104 327.05133:2499 328.05878:16871 343.08185:54709 355.70505:15…	697.19830:236527 698.20297:83544 699.20764:23825	0.837	0.907	0.744	5	0.56	1.685	-1	697.198	BeePop_C18_ident_1_neg	Normalized unit: Intensity; Annotation method: NIST23_negative_1	0.14	185162	115365	141596	149722	180708	0	0	0	0	0	0	0	0	0	0	0	0	1664	1727	0	0	0
7090	HILIC	2	1064	(R)-Butyrylcarnitine	[M+H]+	C11H21NO4		QWYFHHGCZUCMBN-SECBINFHSA-N		430	TRUE	FALSE	TRUE	TRUE	51.21160:1146 53.55330:1434 54.85204:1253 56.06159:1324 56.70939:1393 57.26513:1489 60.08079:1547 61.76077:1283 64.78573:1352 66.26905:1293 70.06515:2975 71.04910:2647 85.02839:20451 85.80153:1262 86.36086:1535 103.21037:1538 109.73116:1566 173.08067:1875 188.07091:1213 194.01675:1298 201.59480:1268 204.62943:1333 207.18347:1418 208.85510:1361 213.32869:1240 214.10771:2028 217.07326:1696 232.0969…	232.15413:190278 233.15880:18758 234.16346:0	0.538	0.944	0.61	5	0.83	1.528	-1	232.154	BeePop_hilic_ident_2_pos	Normalized unit: Intensity; Annotation method: NIST23_positive_1	0.19	214779	137118	152331	144490	165855	3369	3604	2489	3148	3649	2705	3405	3307	2883	5815	16676	11138	16674	13563	13300	124971	79392
7017	HILIC	2	934	Ala-Lys	[M+H]+	C9H19N3O3		QXRNAOYBCYVZCD-BQBZGAKWSA-N		430	TRUE	FALSE	TRUE	TRUE	48.85258:1330 51.23119:1284 52.16683:1291 54.68036:1199 55.23192:1210 59.00649:1325 59.20770:1302 66.67489:1266 67.56409:1232 77.12913:1237 81.03352:1696 83.62747:1215 84.08079:24216 84.45487:1295 87.34314:1430 92.13770:1386 106.43526:1244 112.75740:1372 121.45226:1233 129.10233:5774 130.08629:5148 140.55127:1441 147.11299:5195 151.00569:1331 169.54964:1527 172.09711:4656 185.36096:1262 218.08141…	218.14978:356573 219.15445:31593 220.15912:0	0.597	0.961	0.64	4	0.8	1.572	-1	218.15	BeePop_hilic_ident_2_pos	Normalized unit: Intensity; Annotation method: NIST23_positive_1	0.16	291472	254996	244248	241700	261224	0	0	3743	0	0	63323	451	39251	51200	59123	33726	33069	32222	36583	35517	14868	80562
1009	C18	1	5062	5-O-Feruloylquinic acid	[M-H]-	C17H20O9		RAGZUCNPTLULOL-KQJPBSFVSA-N		430	TRUE	FALSE	TRUE	TRUE	56.05153:1456 57.73508:1370 67.07652:1275 72.33672:1409 81.74351:1449 82.19986:1516 84.21110:1476 90.69339:1498 103.09930:1358 117.03465:1750 129.78195:1520 134.03738:18735 150.21822:1602 161.87560:1582 163.70430:1510 167.48553:1371 181.57310:1456 193.05064:24024 220.98044:1286 221.52193:1422 271.65460:1484 272.97400:1289 345.21835:1586	367.10297:284077 368.10763:38591 369.11230:0	0.781	0.89	0.694	3	0.3	1.583	-1	367.103	PureLeaf_C18_ident_1_neg	Normalized unit: Intensity; Annotation method: NIST23_negative_1	0.14	8974	18022	25544	31153	30654	0	0	0	0	0	0	0	0	0	1782	2260	3203	1981	0	0	187224	123558
2911	C18	1	4060	Quercetin	[M+H]+	C15H10O7		REFJWTPEDVJJIY-UHFFFAOYSA-N		430	TRUE	FALSE	TRUE	TRUE	56.39414:1277 61.08724:1365 65.98449:1394 68.92234:1423 68.99712:2216 69.03443:1231 71.33341:1208 80.34383:1306 80.52221:1581 81.47749:1531 83.21724:1287 84.88990:1308 88.47332:1486 88.49413:1649 90.30289:1266 94.11661:1486 98.18040:1587 104.36176:1610 106.82032:1426 111.00775:2891 117.46270:1347 117.87634:1513 121.02850:2844 137.02344:8208 137.65837:1407 139.62581:1516 153.01828:17722 155.04906:…	303.04922:228896 304.05389:28871 305.05856:0	0.943	0.955	0.838	13	0.62	1.811	-1	303.05	PureLeaf_C18_ident_1_pos	Normalized unit: Intensity; Annotation method: NIST23_positive_1	0.14	1619	21717	19743	27660	28993	0	0	0	0	0	667	0	0	635	0	0	0	0	0	0	409974	284299
1443	C18	1	7534	Acuminoside	[M+CHO2]-	C21H36O10		RFFYIBOJHUSIGD-PHDUQKSESA-N		430	TRUE	FALSE	TRUE	TRUE	59.01385:30489 61.23303:1481 61.83729:1387 62.78022:1438 66.64877:1342 68.01381:1566 68.78648:1315 69.52865:1352 71.01388:21070 71.89931:1368 73.02956:3686 77.59788:1294 80.09587:1365 85.02958:3118 87.89937:1485 89.02438:26553 93.21834:1328 96.17070:1424 96.82700:1477 99.00877:1503 100.12958:1434 101.02438:10707 109.47020:1244 113.02448:6529 119.03508:6238 125.02438:2046 125.43983:1555 131.03508:…	493.22858:383729 494.23324:81413 495.23791:0	0.819	0.924	0.829	15	0.6	1.732	-1	493.229	BeePop_C18_ident_1_neg	Normalized unit: Intensity; Annotation method: NIST23_negative_1	0.29	328342	249744	253066	304871	271196	0	0	0	0	0	0	0	0	0	2234	0	0	0	0	0	111220	132029
133	C18	2	644	3,4-Dihydroxymandelic acid	[M-H-H2O]-	C8H8O5		RGHMISIYKIHAJW-UHFFFAOYSA-N		430	TRUE	FALSE	TRUE	TRUE	42.66111:1178 43.15710:1500 43.30066:1176 44.28349:1539 44.99825:42679 46.27627:1409 48.69768:1564 48.92037:1152 49.17049:1265 58.13781:1411 59.84852:1196 61.08732:1197 65.88805:1503 78.54485:1237 78.95911:2531 96.96011:2915 96.96960:10069 121.02953:38056 121.03227:1947 136.93254:4784 148.98517:1332 156.97069:1412 160.92506:1264 164.83598:33057 164.88924:2659 164.89542:2417 165.01932:6110 167.845…	165.01929:229955 166.02395:20060 167.02862:0	0.564	0.9	0.509	3	0.75	1.462	-1	165.019	Coke_C18_ident_1_neg	Normalized unit: Intensity; Annotation method: NIST23_negative_1	0.37	65540	58736	40275	68363	73198	136332	209231	174449	178475	170853	19173	20968	22970	24405	21623	2639	2313	3865	11421	13859	62208	45776
259	C18	1	1207	D-Gluconic acid	[M-H]-	C6H12O7		RGHNJXZEOKUKBD-SQOUGZDYSA-N		430	TRUE	FALSE	TRUE	TRUE	44.12000:55042 44.99825:656273 48.69570:50329 49.84582:61883 55.01896:125633 55.44027:55618 56.99825:193279 57.03460:1116808 58.18344:46237 59.01387:4915422 69.03466:71924 71.01389:1724396 72.99313:200330 73.02947:84033 74.48376:50794 75.00880:12397032 78.22835:50247 83.01389:121348 85.02951:991701 87.00877:1706004 87.23391:56845 89.02444:1405675 91.19291:54248 99.00879:2976334 101.00854:43932 10…	195.05090:152020640 196.05557:9887048 197.06024:4070887	0.975	0.979	0.948	15	1	1.955	-1	195.051	BeePop_C18_ident_4_neg	Normalized unit: Intensity; Annotation method: NIST23_negative_1	0.83	105060927	39783291	47812344	49327929	46806071	11776073	6642967	7026928	8059596	6718434	555815	1184094	1416862	1067218	1251919	21613524	9932582	9260334	8643121	9234080	10028023	3990900
6786	HILIC	2	538	L-Citrulline	[M+H]+	C6H13N3O3		RHGKLRLOHDJJDR-BYPYZUCNSA-N		430	TRUE	FALSE	TRUE	TRUE	40.45810:1537 46.69871:1316 50.05269:1265 56.76527:1518 58.34492:1391 58.45681:1207 59.90491:1356 62.15490:1239 63.77441:1357 64.51844:1208 67.27489:1257 70.06512:28472 79.78072:1220 86.06013:1413 87.18549:1372 88.09406:1191 111.60579:1386 113.07088:10026 114.05495:2127 115.08663:3189 116.07069:3378 117.43540:1394 125.97025:1338 148.07607:1843 152.51949:1300 159.07639:20312 162.97552:1335 164.408…	176.10278:949249 177.10745:85214 178.11212:0	0.737	0.954	0.746	6	0.75	1.684	-1	176.103	BeePop_hilic_ident_4_pos	Normalized unit: Intensity; Annotation method: NIST23_positive_1	0.35	799791	554650	608946	540051	523674	14051	11078	9378	12987	13567	177007	16861	78789	135903	134400	122920	124627	134416	159524	172546	211783	149251
2748	C18	2	3218	N-(2-Oxo-2H-chromen-3-yl)cyclohexanecarboxamide	[M+H]+	C16H17NO3		RJKSUFSHJKUPEX-UHFFFAOYSA-N		430	TRUE	FALSE	TRUE	TRUE	52.28302:1621 55.05426:2676 55.48783:1519 57.03262:1533 57.03351:3240 61.02840:3291 63.07098:1379 64.49080:1323 67.05434:1270 67.82930:1213 70.06517:5560 72.26118:1205 72.38202:1531 78.11037:1566 80.04956:1557 81.03348:1423 83.04919:7125 84.04434:2448 85.02704:1446 85.02842:9312 87.04405:4986 90.44299:1384 91.03891:1777 92.04948:4448 93.05460:3254 97.02832:2385 108.04440:2800 110.06003:22488 110.…	272.13382:4231342 273.13849:328601 274.14316:0	0.628	0.902	0.499	5	0.83	1.428	-1	272.128	PureLeaf_C18_ident_2_pos	Normalized unit: Intensity; Annotation method: NIST23_positive_1	0.34	2939990	1335065	1160843	1229806	1411439	43116	43150	0	32856	0	131859	0	0	36321	13785	278350	72493	1602	101900	86480	2561778	851603
376	C18	1	1836	Palatinose	[M-H-C4H8O4]-	C12H22O11		RJPPRBMGVWEZRR-WTZPKTTFSA-N		430	TRUE	FALSE	TRUE	TRUE	50.22950:1308 52.94813:1345 55.01896:7763 57.03461:3931 59.01387:64910 60.50374:1272 67.54549:1354 68.53172:1255 69.03466:1462 71.01386:21391 73.02950:9442 75.00889:3388 75.72416:1323 79.95736:11245 80.96520:16597 83.01391:4434 84.66479:1269 85.02950:16030 85.23188:1589 87.00883:5977 89.02440:3616 95.01379:1880 99.00881:4958 101.02442:19491 103.00368:1566 104.24339:1634 113.02449:12113 113.30334:…	221.06682:443224 222.07149:0 223.07615:0	0.789	0.949	0.802	18	0.9	1.762	-1	221.067	Coke_C18_ident_3_neg	Normalized unit: Intensity; Annotation method: NIST23_negative_1	0.51	462473	300462	237988	198450	265964	404696	332215	239708	274655	240008	992667	219034	309885	194803	179612	112858	59161	76830	84594	70582	37347	7353
7094	HILIC	2	1071	Sorbicillin	[M+H]+	C14H16O3		RKKPUBAAIGFXOG-YTXTXJHMSA-N		430	TRUE	FALSE	TRUE	TRUE	53.32165:1443 56.04957:1513 59.48146:1289 61.02843:2174 62.65966:1380 68.04957:2018 68.28685:1303 68.85370:1400 70.51069:1412 71.95388:1352 80.04953:2355 83.06037:1637 83.84297:1371 87.51694:1291 94.81174:1355 95.06026:8443 96.06824:8696 107.88476:1343 108.06828:3895 109.07603:5367 111.62649:1274 112.03907:1395 114.18120:1324 119.08686:1390 122.08369:1837 123.05527:8442 125.07095:34977 127.34194:…	233.11304:508992 234.11770:39280 235.12237:0	0.554	0.863	0.487	5	0.56	1.359	-1	233.117	Coke_hilic_ident_2_pos	Normalized unit: Intensity; Annotation method: NIST23_positive_1	0.16	182971	20117	18789	21327	26875	214165	377368	370116	356494	374795	2797	506	15975	79351	1909	3745	28341	32132	49771	7868	15142	15520
785	C18	1	3857	1,3,6-Tri-O-galloyl-.beta.-D-glucose	[M-2H]2-	C27H24O18		RNKMOGIPOMVCHO-SJMVAQJGSA-N		430	TRUE	FALSE	TRUE	TRUE	71.67498:1402 72.20711:1293 81.03467:1665 82.05325:1342 82.55055:1686 83.69869:1243 85.03565:1319 85.40630:1281 87.58074:1321 97.02957:1512 103.20528:1370 104.63726:1210 107.01391:8957 123.00891:3338 124.01656:23726 124.01915:1550 125.02443:47173 126.02777:2115 127.49271:1699 141.01935:1845 151.00381:3745 168.00652:2067 169.01424:58693 184.71890:1683 231.02914:1404 232.03032:3870 241.03540:43082 …	317.04080:432730 318.04547:41442 319.05014:15218	0.902	0.91	0.844	13	0.62	1.779	-1	317.041	PureLeaf_C18_ident_2_neg	Normalized unit: Intensity; Annotation method: NIST23_negative_1	0.26	85042	41008	60241	91905	92645	0	0	0	0	3774	0	0	0	0	0	0	0	0	0	0	553696	268086
3439	C18	2	7013	Kaempferol 3-O-xyloside	[M+H]+	C20H18O10		RNVUDWOQYYWXBJ-BWYUNELBSA-N		430	TRUE	FALSE	TRUE	TRUE	57.03356:1701 57.45137:1311 60.02002:1339 62.53234:1460 69.75921:1406 71.84126:1464 73.02846:2155 77.32318:1388 85.55147:1415 91.25446:1433 92.57193:1537 112.34527:1187 137.29135:1617 180.80200:1566 184.75597:1514 201.55016:1411 207.48175:1569 216.29449:1292 217.45946:1240 230.14200:1370 241.86969:1332 280.49246:1875 287.05515:18260 290.79150:1350 314.30099:1495 335.78061:1363 336.25928:1434 353.…	419.09705:206309 420.10171:43478 421.10638:6659	0.547	0.863	0.578	3	1	1.517	-1	419.097	PureLeaf_C18_ident_1_pos	Normalized unit: Intensity; Annotation method: NIST23_positive_1	0.14	5600	1523	4979	6916	6661	0	0	0	0	0	0	0	0	0	0	0	0	0	0	0	188008	131243
1191	C18	1	6065	Kaempferol 3-.alpha.-L-arabinoside	[M-H]-	C20H18O10		RNVUDWOQYYWXBJ-IEGSVRCHSA-N		430	TRUE	FALSE	TRUE	TRUE	52.50143:1422 56.56728:1451 57.99535:1444 61.44243:1316 61.52340:1748 62.49814:1431 63.41614:1583 67.34063:1450 68.62135:1365 70.99829:1413 76.60509:1311 78.40939:1251 78.49147:1567 81.12959:1301 85.78215:1293 85.93594:1240 98.57053:1268 100.07317:1330 105.83369:1290 106.41156:1351 117.86212:1295 131.16841:1374 174.75056:1502 211.04034:1587 211.16719:1540 212.52863:1278 213.30084:1345 227.03506:1…	417.08243:274003 418.08710:53649 419.09176:0	0.817	0.91	0.763	6	1	1.759	-1	417.083	PureLeaf_C18_ident_1_neg	Normalized unit: Intensity; Annotation method: NIST23_negative_1	0.14	10310	5864	5878	4762	4778	0	0	0	0	3745	0	0	0	0	0	0	0	0	0	0	210153	146325
2018	C18	1	11521	Rebaudioside D	[M-H]-	C50H80O28		RPYRMTHVSUWHSV-CUZJHZIBSA-N		430	TRUE	FALSE	TRUE	TRUE	119.03493:43968 123.44950:3476 124.01649:4638 124.07232:4518 125.02437:146557 128.24713:3937 129.01917:7655 131.03500:19696 133.25146:7720 133.25497:19851 136.92076:3690 137.52943:3439 141.08098:3243 142.02716:5198 143.03493:77015 159.02982:16815 161.04544:75672 176.78868:4123 178.88036:4582 179.05606:8880 183.22997:4067 184.12239:3910 197.36615:3292 221.06664:28189 227.07942:7221 227.08560:5354 …	1127.47290:9719908 1128.47757:5345776 1129.48224:1965994	0.799	0.734	0.672	16	0.8	1.608	-1	1127.48	Olipop_C18_ident_3_neg	Normalized unit: Intensity; Annotation method: NIST23_negative_1	0.29	0	0	0	0	0	0	0	0	0	0	1214672	8439866	9205181	7746950	8539214	99060	114415	118984	156984	142840	0	0
4001	C18	1	10083	Kaempferol 3-O-rutinoside	[M+H]+	C27H30O15		RTATXGUCZHCSNG-QHWHWDPRSA-N		430	TRUE	FALSE	TRUE	TRUE	65.03867:2547 66.37115:2015 68.99713:11173 69.03349:22374 71.04913:173368 73.02840:7200 75.04407:7445 76.90824:1630 79.05420:3197 81.03346:7696 83.04914:9621 85.02840:242802 87.04405:5646 88.15569:1712 89.10163:1521 95.04914:3024 97.02838:20450 99.04413:3969 101.05970:2353 105.03355:5226 107.04905:7968 107.65614:1463 109.02842:8731 111.00763:8755 111.04408:7765 114.25053:1650 119.07145:1584 121.0…	595.16479:7414652 596.16946:2215553 597.17413:508085	0.956	0.943	0.924	19	0.86	1.897	-1	595.166	PureLeaf_C18_ident_1_pos	Normalized unit: Intensity; Annotation method: NIST23_positive_1	0.26	151099	84946	120077	163879	167192	0	0	0	0	0	494	4715	0	25879	1072	2429	6530	0	6338	6403	5712014	4541829
1604	C18	1	8647	5,7-Dihydroxy-2-(4-hydroxyphenyl)-4-oxo-4H-chromen-3-yl 6-O-(6-deoxyhexopyranosyl)hexopyranoside	[M-H]-	C27H30O15		RTATXGUCZHCSNG-UHFFFAOYSA-N		430	TRUE	FALSE	TRUE	TRUE	63.02404:20795 65.00333:24880 67.56216:3762 73.37283:3497 75.73169:3497 83.01384:18734 84.99770:4193 89.03968:4517 91.01890:11445 92.02677:17860 93.03459:50506 104.02681:8729 107.01385:106611 107.01604:7741 108.02171:21443 109.02959:16964 117.03459:26636 119.01381:4891 120.02171:14947 123.00883:5622 125.02444:11000 130.04227:5027 131.05014:20303 132.02168:54627 133.02940:4174 135.00880:73307 136.…	593.15100:7491698 594.15567:2171088 595.16034:513870	0.817	0.968	0.888	26	1	1.842	-1	593.151	PureLeaf_C18_ident_1_neg	Normalized unit: Intensity; Annotation method: NIST23_negative_1	0.26	187491	98564	196287	166485	201732	0	0	0	0	0	0	2149	0	19315	4745	2578	9733	2760	0	2494	7132635	4177883
8145	HILIC	1	3178	Verbascoside A	[M+Na]+	C31H40O16		RTCISXKUWWQSRF-FKGKEHBJSA-N		430	TRUE	FALSE	TRUE	TRUE	73.13519:1783 93.29916:1657 103.11517:1525 110.16759:1752 111.08663:1587 117.23824:1590 123.73860:1600 125.64272:1899 138.11150:1613 144.91254:1657 153.11952:1573 154.50882:1491 159.77040:1555 161.33577:1929 172.53378:1828 180.84355:1966 203.05255:2316 205.06828:3271 233.18993:1999 246.01941:2032 250.88124:1784 258.15109:1519 266.84879:2018 295.75159:1703 305.08380:3689 316.90067:1884 333.11533:4…	691.22614:623069 692.23080:162462 693.23547:44562	0.914	0.853	0.811	4	0.4	1.679	-1	691.221	Poppi_hilic_ident_2_pos	Normalized unit: Intensity; Annotation method: NIST23_positive_1	0.14	0	0	0	0	0	772	10042	8998	1434	8483	16716	3476	8040	35171	11326	568184	615667	567635	618515	630646	0	0
7552	HILIC	2	1924	Val-Ala-Lys	[M+H]+	C14H28N4O4		RUCNAYOMFXRIKJ-UHFFFAOYSA-N		430	TRUE	FALSE	TRUE	TRUE	51.77502:1495 54.72297:1334 54.88122:1552 55.05431:1565 55.84259:1318 57.06997:1181 57.76410:1311 58.93685:1320 62.17136:1295 66.90449:1578 70.06517:1640 72.08080:5557 84.08080:6557 87.42742:1762 88.07567:2426 110.69565:1279 113.19400:1315 114.69659:1378 123.59564:1306 129.10226:5619 129.10548:1397 143.10341:1344 143.11748:1444 163.79379:1347 172.27438:1655 188.10753:1421 218.15022:2422 247.56783…	317.21808:206319 318.22275:25516 319.22741:0	0.514	0.748	0.468	7	0.33	1.296	-1	317.218	BeePop_hilic_ident_2_pos	Normalized unit: Intensity; Annotation method: NIST23_positive_1	0.14	207715	168218	172366	165275	159825	0	0	0	0	1170	17641	484	8658	14228	13639	13965	12222	17756	15828	15688	2020	1240
3036	C18	1	4690	D-Turanose	[M+H-H2O]+	C12H22O11		RULSWEULPANCDV-PIXUTMIVSA-N		430	TRUE	FALSE	TRUE	TRUE	53.03853:70235 55.01780:777797 55.05416:15200 57.03344:777600 59.04914:39678 61.02835:366217 61.02930:28767 67.10009:13402 69.03344:2156480 70.24750:13142 71.01269:72734 71.04909:120124 73.02835:434828 73.02961:27416 81.03344:325328 83.01269:59775 83.04913:22315 85.02833:6057122 86.03176:17753 87.04395:90561 91.03889:58899 95.04903:22552 95.40166:15542 97.02831:1444628 99.04195:26281 99.04398:540…	325.11246:48572912 326.11713:6579682 327.12179:1083028	0.973	0.988	0.951	15	1	1.957	-1	325.113	Coke_C18_ident_4_pos	Normalized unit: Intensity; Annotation method: NIST23_positive_1	0.74	9176825	6325894	5982764	4709009	5764849	47131512	45148564	41779210	30455575	31246465	8084461	2759292	479391	2793403	2712642	9812501	6295807	225180	5843652	6345910	3128952	1280756
6494	HILIC	1	28	Pyrrolidine	[M+H]+	C4H9N		RWRDLPDLKQPQOW-UHFFFAOYSA-N		430	TRUE	FALSE	TRUE	TRUE	42.86922:3155 44.04947:7947 44.56973:2790 45.77437:2699 46.52453:2943 53.63420:2727 55.05421:13500 59.54625:2777 64.91199:3013 64.92190:3022 66.66550:2593 69.19493:3168 72.08073:3877371	72.08069:5953556 73.08536:264377 74.09002:129295	0.866	0.856	0.975	3	0.75	1.831	-1	72.0808	BeePop_hilic_ident_1_pos	Normalized unit: Intensity; Annotation method: NIST23_positive_1	0.35	5213675	3903549	4028256	4068972	3994790	111143	111079	96294	105266	96857	297208	203826	347012	217277	300376	947384	1003904	1020888	1116706	1240161	128673	131249
7495	HILIC	1	1817	L-Glutathione, reduced	[M+H]+	C10H17N3O6S		RWSXRVCMGQZWBV-WDSKDSINSA-N		430	TRUE	FALSE	TRUE	TRUE	50.40956:1308 51.07264:1443 51.09211:1304 51.71851:1544 53.23126:1324 55.37355:1425 55.98215:1627 58.07019:1310 58.99497:4433 65.40996:1300 69.71052:1301 75.70731:1640 76.02152:24832 77.81121:1307 82.36625:1348 82.62991:1454 84.04437:10617 85.68428:1410 91.27763:1543 98.34274:1385 115.23969:1349 116.01644:4550 124.16433:1424 128.07072:1392 130.05005:2191 142.03210:2468 162.02190:7864 163.59361:14…	308.09088:575007 309.09555:38747 310.10022:45880	0.766	0.905	0.725	9	0.6	1.647	-1	308.091	BeePop_hilic_ident_2_pos	Normalized unit: Intensity; Annotation method: NIST23_positive_1	0.14	319133	262330	294463	295209	296631	2042	0	0	0	1836	0	0	0	0	730	2872	2962	2586	1878	5016	9686	6697
7949	HILIC	1	2820	Maltotriose	[M+H-H2O]+	C18H32O16		RXVWSYJTUUKTEA-CGQAXDJHSA-N		430	TRUE	FALSE	TRUE	TRUE	53.03854:10061 55.01782:12014 57.03347:23581 59.04911:2624 59.37729:1373 60.72919:1691 61.02837:42274 64.84901:1470 66.04900:1412 69.03346:93173 71.01265:1987 71.04910:7688 73.02836:21074 78.43222:1620 81.03344:32158 81.20319:1486 81.50941:1607 85.02836:484497 86.53707:1559 87.04402:12358 91.03892:26671 97.02835:99842 99.04401:17936 99.93267:1505 101.02332:3764 103.03896:2178 109.02833:39465 115.…	487.16528:1926770 488.16995:379410 489.17462:53295	0.988	0.982	0.963	19	0.95	1.961	-1	487.166	Coke_hilic_ident_2_pos	Normalized unit: Intensity; Annotation method: NIST23_positive_1	0.35	170678	209884	200608	201663	209545	1428882	1548721	1500859	1426875	1727615	2141036	196966	1457498	1864095	2264018	194741	225652	262693	246272	254842	6508	5854
2350	C18	1	1356	Caffeine	[M+H]+	C8H10N4O2		RYYVLZVUVIJVGH-UHFFFAOYSA-N		430	TRUE	FALSE	TRUE	TRUE	45.03351:5822 45.70559:1268 50.64922:1495 51.69806:1322 56.04950:4812 57.04706:1259 59.28955:1315 61.60088:1452 61.77751:1446 63.97325:1232 64.79675:1203 69.04473:9061 69.71363:1459 76.41169:1230 76.94997:1262 77.71130:1435 81.04480:1754 83.06041:9796 89.05975:7121 93.46293:1171 105.93740:1254 109.03961:1605 110.07127:26053 111.05514:1623 113.79990:1272 116.44811:1386 120.55747:1409 123.04273:413…	195.08749:796708 196.09216:88441 197.09683:10163	0.913	0.931	0.898	3	1	1.883	-1	195.088	method_blank_1_RP_pos_20260120181804	Normalized unit: Intensity; Annotation method: NIST23_positive_1	0.17	206570	254992	281570	335915	376154	455400	533211	771534	841967	963896	614634	425255	369937	0	385565	307361	0	280090	260803	249818	101199	233216
386	C18	2	1895	Tuberonic acid	[M-H]-	C12H18O4		RZGFUGXQKMEMOO-BSANDHCLSA-N		430	TRUE	FALSE	TRUE	TRUE	51.98726:1447 53.77114:1282 55.01897:5387 57.03463:4354 58.00605:1846 59.01388:498660 61.98838:1896 65.03873:1459 66.06165:1349 69.24398:1426 70.29619:1443 71.01390:271000 72.26241:1434 72.65707:1338 73.02950:4316 75.62199:1486 78.26972:1417 81.03429:1516 83.01390:1822 85.02953:18016 85.56574:1451 85.72609:1417 87.00877:2541 89.02443:301866 91.91217:2798 95.01389:10188 101.02443:38795 106.34929:1…	225.11316:204320 226.11783:17509 227.12249:0	0.513	0.87	0.586	4	1	1.506	-1	225.113	PureLeaf_C18_ident_2_neg	Normalized unit: Intensity; Annotation method: NIST23_negative_1	0.4	256881	163122	249599	260247	265615	0	0	3600	0	0	0	27334	25165	33570	34081	0	2106	2345	0	2087	202800	147268
2848	C18	1	3739	Isoquinoline N-oxide	[2M+H]+	C9H7NO		RZIAABRFQASVSW-UHFFFAOYSA-N		430	TRUE	FALSE	TRUE	TRUE	52.58741:1688 53.03855:4952 55.01779:5145 55.05418:5518 57.03344:53903 59.04909:3871 61.02838:15021 65.96175:1614 68.11492:1732 69.03345:28145 70.13749:1988 71.04910:2489 73.02834:2942 74.27306:1684 76.57507:1945 80.41445:1822 81.03347:16296 82.91981:1665 83.04909:17310 85.02834:76514 87.04399:6722 91.03886:4264 91.36637:1800 97.02834:19582 99.04408:2647 101.05962:41344 103.41308:1683 106.87961:1…	291.10703:4481900 292.11169:617012 293.11636:66411	0.85	0.789	0.649	3	0.33	1.492	-1	291.113	BeePop_C18_ident_1_pos	Normalized unit: Intensity; Annotation method: NIST23_positive_1	0.11	54559	2022841	2420358	3422283	3509516	1269	894	1133	1384	796	275	272	382	370	0	2557	4085	0	3748	2543	1638	2148
1612	C18	1	8673	D-myo-Inositol, 1-[2-hydroxy-3-[(1-oxo-9,12-octadecadienyl)oxy]propyl hydrogen phosphate], [S-(Z,Z)]-	[M-H]-	C27H49O12P		SAHCQBPGXQFTRA-MTWZWZNHSA-N		430	TRUE	FALSE	TRUE	TRUE	64.10233:1483 70.24029:1440 78.95904:14507 82.87234:1445 86.50819:1411 87.30640:1558 92.29401:1405 93.29901:1648 108.79305:1432 109.80372:1343 112.57631:1327 123.73125:1481 127.04122:1572 132.99091:1482 139.37303:1677 149.14822:1926 152.99579:22730 159.69638:1662 210.82175:1859 211.80707:1601 219.88025:1376 223.00105:2411 227.08386:2138 241.01205:6502 264.91745:1650 275.78061:1480 279.23288:21768…	595.28870:203346 596.29336:54114 597.29803:13538	0.8	0.904	0.727	7	0.44	1.638	-1	595.289	PureLeaf_C18_ident_1_neg	Normalized unit: Intensity; Annotation method: NIST23_negative_1	0.37	181068	148601	172432	160035	149949	0	0	0	0	0	0	31503	19024	26182	23472	0	0	0	0	0	159824	165203
1245	C18	1	6359	Vitexin	[M-H]-	C21H20O10		SGEWCQFRYRRZDC-VPRICQMDSA-N		430	TRUE	FALSE	TRUE	TRUE	50.24809:1351 54.25768:1304 55.05483:1413 56.56317:1250 56.62361:1399 57.29959:1317 65.47356:1428 66.67532:1472 68.73187:1313 72.45763:1392 75.46181:1278 77.03968:6219 79.01903:2622 79.98851:1391 92.34077:1504 93.03462:3112 112.84067:1561 117.03458:14915 121.02960:3453 127.92990:1647 132.76128:1450 135.04523:2523 137.10971:1610 141.35730:1567 149.02461:2036 150.63454:1473 153.44394:1411 155.05002…	431.09808:2488369 432.10275:627664 433.10742:242321	0.841	0.902	0.823	9	1	1.799	-1	431.098	PureLeaf_C18_ident_3_neg	Normalized unit: Intensity; Annotation method: NIST23_negative_1	0.37	388357	196479	240281	310068	379606	0	0	0	0	0	0	5554	28343	33870	35959	0	0	0	0	3227	2196430	1082129
222	C18	1	1065	5-Amino-2-hydroxybenzenesulfonic acid	[M-H]-	C6H7NO4S		SILINKWDNDDXTL-UHFFFAOYSA-N		430	TRUE	FALSE	TRUE	TRUE	48.49342:5198 49.34205:5683 58.78395:5506 61.96581:5424 66.03497:8693 67.88467:5395 68.05063:10843 69.63423:5387 77.30019:5093 79.95738:1121340 80.96519:216571 86.37476:5318 88.86463:5464 96.04560:9193 98.61739:5358 101.16834:6023 107.77409:5660 108.04552:520754 109.01698:15443 124.04044:451962 130.99345:5185 137.14214:5215 146.41528:6110 151.25589:5254 182.71681:5657 184.89107:5122 188.00230:334…	188.00223:14143441 189.00690:588724 190.01156:292037	0.915	0.896	0.934	5	0.71	1.842	-1	188.002	Coke_C18_ident_3_neg	Normalized unit: Intensity; Annotation method: NIST23_negative_1	0.29	8980	0	10155	8586	0	17393233	8629353	9574758	9908036	9634424	801	0	0	0	0	48920	10032	23336	12786	12047	66600	16902
7231	HILIC	2	1321	Skimmianine	[M+H]+	C14H13NO4		SLSIBLKBHNKZTB-UHFFFAOYSA-N		430	TRUE	FALSE	TRUE	TRUE	55.02805:1296 58.35819:1404 64.68226:1276 66.90542:1180 68.14980:1468 74.51980:1295 79.15913:1170 81.03350:2645 85.39127:1286 92.96125:1362 93.43224:1381 95.75815:1338 102.26894:1321 109.74149:1244 140.28407:1438 140.74879:1574 145.98058:1367 146.25519:1435 168.82538:1352 179.10648:1614 188.88571:1322 189.09097:1385 192.36536:1337 199.06297:2467 203.66699:1395 207.10129:2045 215.08162:1530 216.06…	260.09155:761057 261.09622:123280 262.10089:0	0.677	0.938	0.625	3	1	1.63	-1	260.092	PureLeaf_hilic_ident_1_pos	Normalized unit: Intensity; Annotation method: NIST23_positive_1	0.14	6238	71315	17607	453	18296	5459	2848	5247	14750	8319	2712	0	757	3762	3981	0	0	1353	454	0	717974	278755
896	C18	1	4375	1-O-p-Coumaroylquinic acid	[M-H]-	C16H18O8		SMTYFLZDZRNFJI-OTCYKTEZSA-N		430	TRUE	FALSE	TRUE	TRUE	52.69123:1514 54.53663:1660 57.03459:6905 59.01386:18623 59.55741:1616 60.89470:1386 60.99313:4054 62.24445:1686 64.96291:1634 65.03968:1913 65.56720:1599 67.01897:30386 69.03462:9245 71.01389:18294 71.05031:1581 71.81394:1401 74.45007:1425 76.12576:1714 81.03461:7119 83.05021:5234 85.02946:13639 87.00871:7734 93.03458:210685 99.00887:2008 99.04520:2969 109.02953:5342 111.00878:6324 111.04516:333…	337.09293:9155580 338.09759:1583859 339.10226:158129	0.981	0.982	0.957	11	1	1.963	-1	337.093	PureLeaf_C18_ident_2_neg	Normalized unit: Intensity; Annotation method: NIST23_negative_1	0.29	1620211	860803	1079002	1283024	1382091	0	0	0	0	0	0	0	1652	2512	0	27335	17062	15562	16727	27252	7537909	4637955
1357	C18	1	6986	Benzyl 6-O-(6-deoxy-.alpha.-L-mannopyranosyl)-.beta.-D-glucopyranoside	[M+CHO2]-	C19H28O10		SMUMBCREXHTKFN-VZOUQOBNSA-N		430	TRUE	FALSE	TRUE	TRUE	53.52241:1690 59.01388:26967 59.01476:2215 67.33602:1421 71.01392:19585 73.02954:10624 74.54922:1341 76.29688:1345 76.80357:1375 83.01389:5829 83.09606:1514 85.02953:8813 89.02438:9846 94.30691:1343 95.01375:1942 97.83401:1465 98.24265:1490 99.00879:2690 101.02443:18767 102.90060:1371 106.49657:1494 113.02449:9098 115.04034:1620 119.43159:1470 125.02458:1657 127.71342:1308 131.03522:2251 143.0349…	461.16623:740634 462.17090:170232 463.17556:30043	0.867	0.943	0.824	15	0.65	1.768	-1	461.166	BeePop_C18_ident_1_neg	Normalized unit: Intensity; Annotation method: NIST23_negative_1	0.23	604696	370264	405080	510235	604006	0	0	0	0	0	0	9430	3171	0	7288	26203	21248	24823	22834	26324	31676	0
7009	HILIC	2	920	N-.alpha.-Acetyl-L-arginine	[M+H]+	C8H16N4O3		SNEIUMQYRCDYCH-LURJTMIESA-N		430	TRUE	FALSE	TRUE	TRUE	49.30630:1471 50.04049:1627 50.53757:1417 65.95762:1389 69.28629:1454 69.73845:1374 70.06509:36058 70.06625:1896 73.70185:1230 73.96220:1226 74.02244:1196 74.89503:1382 75.24243:1320 75.85307:1374 76.06591:1282 78.23919:1286 78.41936:1533 87.26892:1242 116.07063:4388 132.53113:1510 135.73512:1398 153.20918:1570 157.09750:1393 158.08124:1745 159.79544:1495 175.11908:1814 180.23230:1293 192.73471:1…	217.12923:336864 218.13389:36914 219.13856:22827	0.611	0.759	0.551	6	0.26	1.377	-1	217.13	Olipop_hilic_ident_4_pos	Normalized unit: Intensity; Annotation method: NIST23_positive_1	0.27	775175	564426	521334	538671	516110	1796	4921	2710	2792	2308	284068	2233	119930	169513	172842	63848	45985	49429	45936	76807	223289	148891
1246	C18	1	6361	Afzelin	[M-H]-	C21H20O10		SOSLMHZOJATCCP-AEIZVZFYSA-N		430	TRUE	FALSE	TRUE	TRUE	50.91838:1398 53.30323:1408 57.50387:1409 61.74590:1419 63.02411:1626 64.08765:1500 64.94610:1468 65.98647:1572 76.20940:1441 83.72831:1502 85.59312:1795 99.85316:1392 107.01385:1717 110.37003:1472 112.68925:1493 123.95542:1514 132.02171:1542 135.00867:1967 143.18275:1615 169.22714:1469 183.04517:4638 185.02460:2559 211.04024:2783 219.29900:1452 227.03503:52419 228.16283:1608 229.05072:7734 239.0…	431.09796:327796 432.10263:58536 433.10730:0	0.9	0.927	0.882	8	0.89	1.848	-1	431.098	PureLeaf_C18_ident_1_neg	Normalized unit: Intensity; Annotation method: NIST23_negative_1	0.14	9530	4133	10611	11726	2718	0	0	0	0	0	0	0	0	0	0	0	0	0	0	0	306821	239733
7282	HILIC	2	1419	2'-Hydroxy-4-methoxy-5'-methylchalcone	[M+H]+	C17H16O3		SPPILPVAQGFXJM-UXBLZVDNSA-N		430	TRUE	FALSE	TRUE	TRUE	56.78150:1294 57.06987:1696 58.51759:1238 58.63801:1236 61.02840:4375 67.05428:1457 67.14436:1318 69.21344:1204 79.25534:1219 82.06507:2201 85.12096:1500 93.60805:1449 95.06039:3092 97.01681:1296 98.97888:1524 100.59595:1444 108.33593:1419 110.05997:2215 118.12333:1271 118.34980:1280 119.06028:1593 122.63425:1454 128.62842:1603 131.06027:3821 132.04437:7388 132.06831:3636 133.07611:3102 135.05510…	269.11310:510120 270.11777:75316 271.12243:58957	0.557	0.864	0.566	3	1	1.476	-1	269.117	Coke_hilic_ident_2_pos	Normalized unit: Intensity; Annotation method: NIST23_positive_1	0.08	36560	26405	30039	36749	44688	2049155	0	454784	424460	457625	20223	10520	12349	20537	20077	20768	15052	21341	21586	24212	44547	31502
52	C18	1	284	.alpha.-D-Xylopyranose	[M-H-H2O]-	C5H10O5		SRBFZHDQGSBBOR-LECHCGJUSA-N		430	TRUE	FALSE	TRUE	TRUE	40.46814:3149 41.00334:42699 42.16165:3086 43.01899:104131 44.99824:37262 47.25383:3007 50.14897:3208 51.02401:3450 55.01894:38649 57.03459:94757 59.01386:60012 59.39395:3188 67.01895:29716 71.01389:53754 73.02953:218369 75.00877:31681 83.01384:20804 84.02171:11343 85.02950:325468 87.04515:4809 95.01381:12467 101.02440:69373 101.77253:2763 106.48206:3283 110.94376:3052 113.02444:240448 113.53005:…	131.03493:8273114 132.03960:368024 133.04426:0	0.883	0.914	0.839	12	0.8	1.799	-1	131.035	Coke_C18_ident_1_neg	Normalized unit: Intensity; Annotation method: NIST23_negative_1	0.83	2687697	1883302	1904184	1864244	2070053	9119201	7596558	7638192	7972947	8375610	1241375	1209616	1375078	1139762	1229407	2651825	1008106	1949858	2031506	2100604	428842	269915
6736	HILIC	1	456	N-(4-Hydroxyphenyl)propanamide	[M+H]+	C9H11NO2		SSMYTAQHMUHRSK-UHFFFAOYSA-N		430	TRUE	FALSE	TRUE	TRUE	40.60520:1432 41.03857:4578 41.80415:1524 42.03384:6416 42.96885:1320 43.01784:21649 43.05423:3685 44.40543:1368 57.03345:1871 57.58502:1525 57.61941:1313 58.87477:1519 61.61953:1434 70.06508:8969 71.08548:5059 74.32520:1512 80.04942:7905 80.94780:3340 81.05730:5957 82.51470:1352 89.19132:1363 93.06989:2048 96.04434:67153 102.02470:1493 107.06030:3035 107.07270:1331 108.06378:2164 109.05215:11458…	166.08607:806221 167.09074:114199 168.09541:24331	0.751	0.93	0.713	3	1	1.709	-1	166.086	BeePop_hilic_ident_1_pos	Normalized unit: Intensity; Annotation method: NIST23_positive_1	0.11	58014	703170	819286	777704	813278	8907	62454	70911	65402	71175	11892	3880	9029	13680	16757	7126	5060	6216	6336	5538	15718	15209
7873	HILIC	1	2643	3,3',4',5,6,7,8-Heptamethoxyflavone	[M+H]+	C22H24O9		SSXJHQZOHUYEGD-UHFFFAOYSA-N		430	TRUE	FALSE	TRUE	TRUE	60.48911:6030 65.11040:6330 66.44970:6319 66.66557:6217 68.99715:13337 69.02430:5987 69.03347:11826 71.66535:5745 77.03849:7178 79.05420:17414 82.30077:6317 85.02842:6594 95.01263:7584 95.04911:8221 99.04409:16012 104.63364:5771 105.06982:6306 107.04924:7273 109.06475:8506 117.19991:6088 120.03284:5910 121.02847:9587 123.00780:9870 125.64162:6016 127.03908:44769 135.04407:14564 137.05966:14887 13…	433.14865:103366040 434.15332:25089116 435.15799:3818314	0.869	0.932	0.788	11	1	1.805	-1	433.149	Poppi_hilic_ident_1_pos	Normalized unit: Intensity; Annotation method: NIST23_positive_1	0.3	29238242	14809390	16617368	19686563	21913595	99288	859	909	32230	822	25571	0	6257	11276	18828	48294484	32992700	37229253	35237624	37843056	10565	24165
7217	HILIC	1	1302	Glycerophosphocholine	[M+H]+	C8H20NO6P		SUHOQUVVVLNYQR-MRVPVSSYSA-N		430	TRUE	FALSE	TRUE	TRUE	56.04948:9047 57.03347:18908 58.06424:12313 58.06516:32232 59.07293:12770 60.08075:361926 63.36194:7549 64.85226:6199 66.95660:5836 69.04294:6342 70.82105:6429 71.07293:147094 75.04409:7233 79.49494:7052 80.02036:5681 86.09639:907085 98.98412:209428 104.10693:3482102 124.99975:965945 127.38239:7602 150.67532:6668 166.02635:10898 168.10593:6982 179.16805:7125 184.07326:474305 187.01526:6605 199.03…	258.10968:57647480 259.11435:5156890 260.11902:592368	0.931	0.981	0.953	5	1	1.935	-1	258.11	Coke_hilic_ident_1_pos	Normalized unit: Intensity; Annotation method: NIST23_positive_1	0.7	96531034	68319631	68501442	67254326	64806567	39328997	38529451	39690902	43260324	42682039	13944347	205387	4428568	10377507	9174581	10987778	10010177	11189106	14653991	15572964	2422255	1943858
559	C18	1	2817	Pinobanksin	[M-H]-	C15H12O5		SUYJZKRQHBQNCA-LSDHHAIUSA-N		430	TRUE	FALSE	TRUE	TRUE	53.28735:1406 54.59838:1564 55.68903:1410 57.03459:27829 57.89214:1694 60.15574:1450 63.02404:73817 65.00332:57107 65.03968:2660 66.74020:1430 67.01898:2317 67.39062:1622 67.90907:1474 68.99824:6746 73.18597:1605 74.61337:1458 81.03453:5530 82.99908:1444 83.01385:60696 91.05530:26167 93.03452:3752 95.01392:2501 96.02166:4679 97.97443:1614 100.15028:1549 101.03970:2835 101.45582:1467 104.22670:175…	271.06100:6864502 272.06567:1205358 273.07034:57974	0.97	0.967	0.927	29	0.97	1.932	-1	271.061	BeePop_C18_ident_1_neg	Normalized unit: Intensity; Annotation method: NIST23_negative_1	0.14	6305874	4205697	5190119	6202270	6131769	0	0	0	0	0	0	0	2772	0	0	0	0	0	0	0	60392	71798
1249	C18	1	6370	6,9-Dihydroxy-4,7-megastigmadien-3-one 9-O-ss-D-Glucopyranoside	[M+CHO2]-	C19H30O8		SWYRVCGNMNAFEK-PUVRWCMWSA-N		430	TRUE	FALSE	TRUE	TRUE	51.27788:1373 51.90189:1590 59.01388:26705 59.01477:2134 69.03460:1449 71.01392:21660 73.02958:5473 73.10534:1280 75.35445:1485 82.54868:1628 84.94143:1753 85.02956:5103 89.02443:13213 92.94473:1394 95.01402:2093 101.02450:13071 103.44781:1460 103.46399:1431 108.80866:1233 113.02447:8919 114.67122:1371 118.92284:1543 119.03503:4319 120.99643:2644 127.54305:1509 131.31006:1375 133.02962:1443 138.0…	431.19211:1314689 432.19678:287639 433.20144:164775	0.863	0.943	0.838	18	0.62	1.768	-1	431.192	BeePop_C18_ident_1_neg	Normalized unit: Intensity; Annotation method: NIST23_negative_1	0.54	1119933	779909	967964	972441	1137220	0	0	0	0	0	7322	49380	44363	42506	42134	253375	214621	290111	286848	281510	246112	145166
6671	HILIC	1	354	.alpha.-Cyclopropyl-3-pyridinemethanol	[M+H]+	C9H11NO		SXBLTZRJXSRDQD-UHFFFAOYSA-N		430	TRUE	FALSE	TRUE	TRUE	40.42857:1278 41.53417:1334 41.77510:1138 44.99588:1232 47.81791:1203 48.13095:1244 48.45972:1549 48.73400:1454 49.73520:1214 55.37344:1271 55.91989:1465 57.38136:1269 57.53128:1294 63.51640:1229 64.74979:1298 65.33966:1303 71.07784:1275 72.16789:1308 72.27989:1434 73.06773:1303 76.04308:1226 77.17649:1278 79.15504:1435 80.04943:2873 80.76398:1294 85.43672:1367 87.47544:1457 103.69437:1320 105.45…	150.09117:269379 151.09584:29546 152.10051:605424	0.832	0.864	0.899	4	1	1.82	-1	150.091	BeePop_hilic_ident_1_pos	Normalized unit: Intensity; Annotation method: NIST23_positive_1	0.08	284715	238349	276277	282953	257198	3439	2474	7267	6204	4606	18674	571	12876	17624	19141	1355	693	2124	1547	1924	4842	3777
251	C18	2	1143	6-Hydroxy-7-methoxycoumarin	[M-H]-	C10H8O4		SYTYLPHCLSSCOJ-UHFFFAOYSA-N		430	TRUE	FALSE	TRUE	TRUE	44.35544:1170 44.99824:18139 46.86124:1309 47.88601:1310 48.39999:1300 49.80156:1247 52.25735:1426 52.40903:1238 56.94333:10572 58.95897:76654 59.12670:1369 59.15508:1153 64.25476:1263 64.32750:1210 69.86892:1329 73.75551:1463 74.13224:1296 78.05741:1292 79.18948:1344 80.51640:1262 85.02949:2111 87.00862:2247 87.92529:1581 89.65082:1438 94.37507:1201 100.93320:7016 101.63737:1426 102.94881:169168…	191.03497:745687 192.03964:108982 193.04431:457953	0.626	0.908	0.526	3	1	1.546	-1	191.035	Coke_C18_ident_1_neg	Normalized unit: Intensity; Annotation method: NIST23_negative_1	0.14	3905	2605	5796	11253	5969	588948	603099	677668	687989	716849	2282	52940	53446	70964	60062	2642	5077	5854	0	0	0	1518
6659	HILIC	1	333	4-Guanidinobutyric acid	[M+H]+	C5H11N3O2		TUHVEAJXIMEOSA-UHFFFAOYSA-N		430	TRUE	FALSE	TRUE	TRUE	40.48214:1524 41.03860:2781 42.03383:6228 42.62258:1232 43.01784:24181 43.02909:2329 44.04944:4627 45.03291:1557 45.03349:16946 45.98895:1237 48.08517:1617 52.50943:1205 55.05417:1490 56.04949:7151 57.03350:3168 58.06511:6012 60.05560:36808 60.08076:9247 62.03757:1339 68.04945:2573 69.03349:13241 72.04437:1652 72.08076:36989 73.02839:1723 74.05999:1615 75.09164:2234 81.03338:2624 81.53639:1195 82…	146.09221:1384028 147.09688:86268 148.10154:34166	0.887	0.991	0.843	10	1	1.862	-1	146.092	PureLeaf_hilic_ident_1_pos	Normalized unit: Intensity; Annotation method: NIST23_positive_1	0.22	30376	23806	18679	23043	24512	0	2846	3685	0	2519	267827	1208	57118	132215	125206	55927	31851	48592	37955	47833	1008779	689570
506	C18	1	2418	Piscidic acid	[M-H]-	C11H12O7		TUODPMGCCJSJRH-UHFFFAOYSA-N		430	TRUE	FALSE	TRUE	TRUE	50.83307:1316 54.95513:1393 57.27583:1361 58.00605:9802 59.01386:4821 60.32608:1189 62.49936:1386 62.50032:1447 72.99315:82835 75.00880:7049 83.59182:1275 91.79860:1360 93.03460:14466 94.26299:1302 99.00884:1501 107.05024:40500 107.64412:1335 107.75167:1472 115.38378:1436 119.05025:4831 119.27731:1558 123.04517:3630 123.59058:1235 125.17332:1236 125.63414:1295 131.05032:6998 133.02954:12190 135.0…	255.05096:3622103 256.05563:427258 257.06030:48071	0.935	0.965	0.926	21	0.91	1.904	-1	255.051	Olipop_C18_ident_1_neg	Normalized unit: Intensity; Annotation method: NIST23_negative_1	0.23	5683	9946	4190	8758	5511	5484	0	0	5816	5885	6072	1990650	1688326	1840575	2178056	27558	3061299	2127141	2330340	2349858	2121	1553
1664	C18	1	9047	Corilagin	[M-H]-	C27H22O18		TUSDEZXZIZRFGC-XIGLUPEJSA-N		430	TRUE	FALSE	TRUE	TRUE	67.70242:1603 72.48861:1540 72.52750:1549 79.22464:1543 84.28686:1648 85.02947:2874 95.01385:5017 101.03979:2458 102.95011:1732 107.01398:4172 107.05017:2556 114.81255:1663 117.03464:6105 119.05032:3215 123.00878:8147 124.01667:3945 125.02441:17046 129.03458:4597 131.05032:2268 133.02951:4245 135.66669:1683 136.00429:1634 137.02461:2561 139.10635:1754 145.02945:20557 147.04520:7193 149.02460:2262…	633.07336:1422516 634.07803:380037 635.08270:146937	0.841	0.931	0.82	45	0.9	1.79	-1	633.073	PureLeaf_C18_ident_2_neg	Normalized unit: Intensity; Annotation method: NIST23_negative_1	0.29	275579	134163	202802	202054	262810	0	0	0	0	0	0	0	0	0	0	0	0	0	0	0	1014775	517178
395	C18	1	1972	Dodecanedioic acid	[M-H]-	C12H22O4		TVIDDXQYHWJXFK-UHFFFAOYSA-N		430	TRUE	FALSE	TRUE	TRUE	57.03459:2819 66.09068:1284 68.99580:16707 71.30367:1386 72.00794:1306 73.54084:1233 76.64775:1279 83.98277:1289 97.16663:1494 108.29339:1738 112.98561:23951 116.43080:1254 117.23705:1318 139.11295:2626 165.12843:2537 167.14413:92199 182.98845:6531 185.15446:5092 187.62627:1232 193.08708:7058 211.13394:188682 229.14447:273559	229.14442:1922656 230.14909:282355 231.15376:0	0.934	0.959	0.93	5	1	1.918	-1	229.144	RP_Resuspension_2_RP_neg	Normalized unit: Intensity; Annotation method: NIST23_negative_1	1	110053	169274	144692	128840	128933	52707	89552	63118	59280	54448	45311	151198	86822	133388	88895	95550	114844	77837	92472	95798	84973	155097
2182	C18	1	610	1,6-Anhydro-.beta.-D-glucose	[M+H-H2O]+	C6H10O5		TWNIBLMWSKIRAT-VFUOTHLCSA-N		430	TRUE	FALSE	TRUE	TRUE	41.03857:37993 41.31567:1637 43.01783:159095 43.05422:6461 43.88254:1416 45.03348:42434 47.78933:1680 47.82017:1413 53.03855:101443 54.02855:1518 55.01781:321720 55.05422:2056 57.03345:229012 59.01272:2272 59.04910:21541 61.02836:151551 64.19302:1719 66.14128:1484 68.02569:2638 69.03345:530372 70.99360:1783 71.01271:12420 71.04908:49618 73.02836:44506 74.95869:1627 75.04400:3546 81.03343:88808 83…	145.04935:42305836 146.05401:2795688 147.05868:293844	0.972	0.98	0.963	18	1	1.961	-1	145.049	Coke_C18_ident_4_pos	Normalized unit: Intensity; Annotation method: NIST23_positive_1	0.97	11936767	5869097	6019537	6615165	6807686	41066669	28090168	29240609	24307527	28825104	7982241	1462374	233583	3034732	961634	14311446	6869879	687269	6002149	7445424	1085175	644550
154	C18	2	776	Suberic acid	[M-H]-	C8H14O4		TYFQFVWCELRYAO-UHFFFAOYSA-N		430	TRUE	FALSE	TRUE	TRUE	50.23255:1397 51.12384:1160 53.07211:1175 54.54010:1229 56.00227:1544 57.03457:1869 69.76615:1297 72.66548:1316 75.44511:1403 77.27657:1203 85.02953:1539 86.66099:1223 89.22498:1127 90.23302:1414 93.37250:1304 93.48304:1307 96.95654:1333 103.17811:1232 103.66288:1466 111.00877:1765 111.08158:13627 112.24715:1197 115.25542:1874 116.94732:3707 117.64872:1343 119.07810:1391 127.87009:1311 128.87816:…	173.08179:295173 174.08645:31484 175.09112:30797	0.592	0.912	0.579	3	1	1.556	-1	173.082	BeePop_C18_ident_1_neg	Normalized unit: Intensity; Annotation method: NIST23_negative_1	0.57	269806	153006	190720	238056	267441	50525	72130	59574	62599	64807	54169	85864	92378	91715	95989	84707	88080	92796	103567	100376	112656	94473
7633	HILIC	2	2073	3,3-Diphenyl-3H-benzo[f]chromene	[M+H]+	C25H18O		UBNNJVRNPJVYBU-UHFFFAOYSA-N		430	TRUE	FALSE	TRUE	TRUE	51.81846:1409 53.03855:2342 53.56644:1493 54.45334:1839 55.01785:3024 57.03343:4297 57.96105:1628 61.02837:9448 65.86378:1622 66.06606:1449 66.64896:1428 68.04943:4176 69.03344:12459 69.04475:2121 69.23134:1801 71.04911:1751 72.86803:1541 73.02839:8224 77.77973:1584 81.03345:2696 81.04467:81406 82.05247:10277 82.06509:5690 83.06031:10343 85.02837:25794 89.30551:1601 89.41882:1447 92.04940:4391 94…	335.14465:1723790 336.14932:248379 337.15399:34288	0.702	0.909	0.507	3	0.5	1.484	-1	335.143	Coke_hilic_ident_1_pos	Normalized unit: Intensity; Annotation method: NIST23_positive_1	0.14	11251	10852	10848	13572	7631	1815109	1902244	2013929	1948298	2008462	14288	444	3820	13662	12829	888	877	0	1320	1735	6138	8925
4512	C18	2	12912	5-Hydroxy-2-(4-hydroxyphenyl)-7-((2-O-((2E)-3-(4-hydroxyphenyl)prop-2-enoyl)-.beta.-D-glucopyranosyl)oxy)-4-oxo-4H-chromen-3-yl 2-O-(6-deoxy-.alpha.-L-mannopyranosyl)-.beta.-D-glucopyranoside	[M+H]+	C42H46O22		UDSPVVBVMAWQTL-ZPEFJKHXSA-N		430	TRUE	FALSE	TRUE	TRUE	112.60051:1677 117.61197:1664 119.04913:30587 127.03897:3703 128.42722:1839 129.05458:3901 147.04408:130662 153.01834:3045 155.44298:1776 158.88576:1602 165.05461:3879 227.06738:2157 229.04942:2157 266.44818:1983 276.09961:1751 291.08691:5494 303.04999:38500 309.09723:4604 599.43079:1836 641.29968:1612 680.14453:1795 706.39691:1909 784.75970:1789	903.25421:568484 904.25888:247811 905.26355:82296	0.673	0.804	0.722	7	0.58	1.562	-1	903.255	PureLeaf_C18_ident_1_pos	Normalized unit: Intensity; Annotation method: NIST23_positive_1	0.14	2970	4191	3169	3468	2994	0	0	0	0	0	0	0	0	0	0	0	0	0	324	0	463529	373938
7188	HILIC	2	1251	(6,7-Dimethoxy-1,2,3,4-tetrahydro-1-isoquinolinyl)acetic acid	[M+H]+	C13H17NO4		UEXHGUMUCVTSNK-UHFFFAOYSA-N		430	TRUE	FALSE	TRUE	TRUE	54.29987:1542 57.06625:1638 57.67634:1266 57.77031:1188 60.55851:1207 61.23635:1377 61.97637:1512 66.89342:1220 68.04950:2228 70.06508:9108 81.03352:1305 84.65536:1434 89.01390:1323 89.23948:1457 93.06985:1696 99.92187:1272 104.85245:1398 108.04444:2010 109.02834:1958 109.10167:1187 112.07574:5154 120.08080:2220 120.97425:1197 132.74550:1416 136.06160:1537 144.38075:1329 144.38553:1282 162.05438:…	252.12288:1528883 253.12755:274367 254.13221:747519	0.591	0.87	0.517	4	0.67	1.455	-1	252.123	BeePop_hilic_ident_3_pos	Normalized unit: Intensity; Annotation method: NIST23_positive_1	0.11	901083	532758	731040	705732	684295	17636	4010	18197	5428	5497	22393	766	4127	8475	13300	5321	2048	5318	6997	7696	22901	8430
6875	HILIC	2	705	3-(3-Methylbut-2-en-1-yl)tyrosine	[M+H-C4H8]+	C14H19NO3		UFFPHPAGEHMRFF-UHFFFAOYSA-N		430	TRUE	FALSE	TRUE	TRUE	43.97570:1343 44.42881:1276 46.80243:1202 47.56636:1223 47.61901:1291 49.60752:1356 49.75853:1298 55.09739:1466 55.64837:1650 57.07914:1240 58.06511:2665 64.95593:1300 67.71418:1226 68.00752:1319 68.04948:1273 73.11515:1323 74.06003:2004 79.05389:1235 79.88094:1453 80.31802:1296 81.03339:1416 81.39886:1162 81.43479:1193 84.08073:2398 86.46035:1323 88.46735:1273 93.33500:1249 94.86149:1370 95.4674…	194.08423:29381584 195.08890:2584652 196.09356:204591	0.526	0.818	0.435	3	0.75	1.356	-1	194.081	PureLeaf_hilic_ident_4_pos	Normalized unit: Intensity; Annotation method: NIST23_positive_1	0.27	3780550	1459476	2662142	2589236	2742299	40010	22863	24502	42055	26814	22706	20114	18922	24928	29772	28537	20558	27917	26044	28420	16375139	13542221
6791	HILIC	2	549	D-Glucosaminic acid	[M+H-H2O]+	C6H13NO6		UFYKDFXCZBTLOO-TXICZTDVSA-N		430	TRUE	FALSE	TRUE	TRUE	40.96132:3666 41.18994:1354 41.62289:1229 44.04949:1994 47.75507:1364 48.93998:1416 49.02212:1215 51.77732:1263 58.06515:2643 60.04440:11585 68.04950:2631 72.04452:3185 75.07758:1120 76.68816:1128 82.02891:1421 82.08060:1155 84.04441:6149 85.02839:2711 86.06002:2201 88.50073:1417 91.05418:1822 96.04432:3088 100.03922:6943 101.23292:1554 105.05105:1412 110.41343:1241 112.03928:2326 114.05488:3285 …	178.07080:284985 179.07547:79595 180.08014:7824105	0.559	0.67	0.485	13	0.54	1.335	-1	178.071	BeePop_hilic_ident_2_pos	Normalized unit: Intensity; Annotation method: NIST23_positive_1	0.08	143787	213257	243120	250724	258056	80620	107864	90292	94368	95162	16674	10899	10745	16841	19319	18518	21890	25933	22730	29790	12038	11154
2603	C18	1	2487	Cytidine	[M+H]+	C9H13N3O5		UHDGCWIWMRVCDJ-XVFCMESISA-N		430	TRUE	FALSE	TRUE	TRUE	51.95784:1393 58.97673:1366 61.05313:1596 69.04482:2019 70.06518:1884 72.39243:1296 74.81977:1278 80.94399:1408 81.77190:1299 85.04652:1411 86.56200:1501 95.02404:5514 97.18154:1329 98.43095:1356 103.23444:1330 112.05055:110193 118.41145:1373 147.24567:1364 156.89207:1418 169.57265:1301 186.93590:1314 187.72530:1635 190.36880:1415 193.55147:1422	244.09253:651944 245.09720:65176 246.10186:18140	0.832	0.925	0.878	3	0.75	1.788	-1	244.093	Olipop_C18_ident_3_pos	Normalized unit: Intensity; Annotation method: NIST23_positive_1	0.37	1147190	641869	575317	615962	593793	0	0	0	0	0	525187	81941	2862	323818	111430	119985	36549	956	63906	40522	252849	86613
1301	C18	1	6636	(2E,4E)-5-(3-(Hexopyranosyloxy)-8-hydroxy-1,5-dimethyl-6-oxabicyclo[3.2.1]octan-8-yl)-3-methylpenta-2,4-dienoic acid	[M-H]-	C21H32O10		UHHVHDDICOEBTQ-LJIKRCSCSA-N		430	TRUE	FALSE	TRUE	TRUE	50.41014:1279 55.01896:2325 56.13541:1623 59.01387:39914 60.40364:1939 71.01389:16914 73.02956:2452 78.05940:1392 83.01385:1985 85.02949:6911 89.02443:14370 96.96015:2052 101.02447:15598 110.28428:1670 111.04537:1624 113.02437:6941 119.03504:6832 123.97414:1215 128.32596:1488 161.04547:2364 167.52579:1512 219.13911:1771 239.35141:1534 295.96771:1354 317.38098:1600 363.07562:2675 371.03214:1495 42…	443.19208:418522 444.19675:94279 445.20141:13876	0.898	0.971	0.87	13	0.59	1.806	-1	443.192	PureLeaf_C18_ident_4_neg	Normalized unit: Intensity; Annotation method: NIST23_negative_1	0.54	189730	82261	100326	155199	146939	0	0	0	0	0	3078	21587	22300	27398	27058	38265	35735	37351	36829	45315	236898	121413
7197	HILIC	2	1268	2-Acetamido-3-(4-hydroxy-3-methoxyphenyl)propanoic acid	[M+H]+	C12H15NO5		UKDKTHYZLXZOSS-UHFFFAOYSA-N		430	TRUE	FALSE	TRUE	TRUE	55.06997:1344 55.93136:1260 57.19514:1215 59.68911:1323 61.02493:1393 61.60295:1291 67.83272:1357 71.21102:1514 81.03355:1728 83.06037:1962 86.77551:1329 97.34988:1296 102.24650:1309 103.50533:1319 109.05207:1440 110.06000:1637 122.46313:1607 126.05495:1666 126.94045:1214 134.06010:4060 136.07550:1598 143.13353:1722 146.06012:8344 148.07573:2366 148.67827:1299 150.05502:3778 152.07062:2759 162.05…	254.10210:506800 255.10676:67206 256.11143:0	0.635	0.919	0.524	6	0.67	1.497	-1	254.102	Coke_hilic_ident_2_pos	Normalized unit: Intensity; Annotation method: NIST23_positive_1	0.14	92070	49654	103675	94203	90518	268424	213447	282263	241314	267666	13572	3773	6455	13326	9732	7492	6155	3810	8777	6994	37070	14354
151	C18	1	769	DL-Isocitric acid lactone	[M-H]-	C6H6O6		UKZDIMBDWHZXOK-UHFFFAOYSA-N		430	TRUE	FALSE	TRUE	TRUE	41.00333:10367 43.01895:3146 43.03317:1732 43.86071:1623 46.93010:1642 47.99971:1691 49.14735:1557 55.01896:3371 57.03460:34884 57.69217:1566 58.23254:1698 59.51677:1700 61.01560:1814 61.73398:1859 62.09660:1560 67.01897:46800 68.99815:2312 70.26839:1574 71.01385:5053 72.80211:1945 72.99312:7198 73.02952:9463 81.44705:1863 83.01380:7910 83.05023:2974 83.13386:1951 85.02950:186141 85.06588:1790 89…	173.00905:11705013 174.01372:782845 175.01838:763708	0.908	0.957	0.877	9	1	1.878	-1	173.009	BeePop_C18_ident_1_neg	Normalized unit: Intensity; Annotation method: NIST23_negative_1	0.49	8438361	4513395	4537289	4098572	3914509	3020	35605	0	33772	44997	919920	2345488	2466363	2678753	2509730	4738611	2479887	2227102	2399625	2124814	4561858	2107490
2644	C18	2	2690	Corey PG-lactone diol	[M+H-H2O]+	C15H24O4		UMDQPEMZJHAFNL-FNLFQXNBSA-N		430	TRUE	FALSE	TRUE	TRUE	50.98071:1400 51.54093:1277 53.42019:1198 55.05432:1438 59.04913:7999 59.31054:1200 61.16166:1285 61.43340:1509 65.09996:1204 67.05423:3385 69.03352:2635 71.04916:2593 79.05426:2220 81.06991:3358 84.96032:1478 85.06483:5626 90.35387:1380 91.05424:4671 93.06985:7115 95.04909:1700 95.08544:1756 99.04411:3252 105.06989:4401 107.08553:3075 109.06483:4038 111.08048:4178 113.05976:2507 119.08566:1501 1…	251.16402:238809 252.16868:38367 253.17335:20690	0.706	0.793	0.632	26	0.57	1.527	-1	251.164	BeePop_C18_ident_2_pos	Normalized unit: Intensity; Annotation method: NIST23_positive_1	0.11	211314	203294	213335	220461	227255	9708	19544	13040	14631	13406	11589	23090	11604	16466	12252	13771	25038	2723	16887	16686	17633	24697
1653	C18	2	8969	2-(3,4-Dihydroxyphenyl)-5,7-dihydroxy-4-oxo-4H-chromen-3-yl 4-O-hexopyranosylhexopyranoside	[M-H]-	C27H30O17		UTECWQIXBMWRRR-UHFFFAOYSA-N		430	TRUE	FALSE	TRUE	TRUE	66.91551:1583 67.47073:1413 68.01768:1457 71.98974:1853 75.47775:1355 82.36453:1663 84.36299:1459 86.02792:1592 86.55062:1687 88.40242:1551 95.24100:1641 104.36336:1478 133.49138:1490 137.02449:1596 144.22673:1550 151.00368:3946 155.93396:1903 157.86443:1645 162.10565:1726 178.99870:2449 210.35774:1518 215.03497:2129 227.03479:1568 227.08305:2118 229.15160:1597 243.02994:5936 245.04572:2923 252.9…	625.14087:233093 626.14554:78433 627.15020:15089	0.68	0.914	0.573	6	0.67	1.542	-1	625.141	PureLeaf_C18_ident_1_neg	Normalized unit: Intensity; Annotation method: NIST23_negative_1	0.23	91858	42165	43626	71155	65398	0	0	0	0	0	0	0	0	0	0	0	0	2319	0	0	207023	114630
7802	HILIC	2	2491	6-[3-(3,4-Dimethoxyphenyl)-1,3,3a,4,6,6a-hexahydrofuro[3,4-c]furan-6-yl]-4-methoxy-1,3-benzodioxole	[M+H]+	C22H24O7		UTPBMRNHPNUBLT-UHFFFAOYSA-N		430	TRUE	FALSE	TRUE	TRUE	54.02911:1312 55.05424:2134 56.09630:1468 63.58389:1530 65.94121:1407 67.74268:1495 71.05856:1315 72.74304:1471 73.41857:1353 81.06985:2936 88.76807:1283 91.05421:2665 107.04919:1715 112.47547:1342 117.63921:1423 119.04912:10087 120.63078:1363 124.23745:1319 159.94026:1444 164.93098:1390 167.07040:2378 170.05803:1372 181.28407:1403 193.13142:1359 219.97522:1400 226.00500:1329 307.09631:1817 343.1…	401.15689:1427581 402.16156:296979 403.16623:36241	0.566	0.729	0.411	3	0.43	1.286	-1	401.159	PureLeaf_hilic_ident_1_pos	Normalized unit: Intensity; Annotation method: NIST23_positive_1	0.16	40227	112824	37604	44922	39673	808	979	1433	597	1079	9816	718	3381	6632	5827	9030	11839	7815	5052	9555	115841	450426
7234	HILIC	1	1327	Ile-Lys	[M+H]+	C12H25N3O3		UWBDLNOCIDGPQE-LPEHRKFASA-N		430	TRUE	FALSE	TRUE	TRUE	53.85766:1460 54.57669:1665 56.46300:1583 57.93705:1262 64.62667:1372 68.15013:1569 69.06985:19027 70.06511:2344 73.53569:1512 78.90984:1388 81.03343:2847 83.68013:1352 84.08071:98947 86.09637:105590 89.51619:1444 100.07569:2081 101.10737:2292 104.10699:2935 129.10214:40170 129.10500:2502 130.08617:59649 132.58820:1309 143.31328:1653 147.11272:82266 157.45076:1411 174.11177:1547 202.13802:1322 24…	260.19653:375653 261.20120:50721 262.20587:0	0.93	0.965	0.928	10	1	1.917	-1	260.197	BeePop_hilic_ident_1_pos	Normalized unit: Intensity; Annotation method: NIST23_positive_1	0.19	524145	506768	525246	543846	515431	0	0	1364	0	0	125325	2089	65417	100085	119444	14935	27893	28118	27761	31085	12748	12061
8143	HILIC	1	3175	Cellotetraose	[M+Na]+	C24H42O21		UYQJCPNSAVWAFU-FKROXMLKSA-N		430	TRUE	FALSE	TRUE	TRUE	78.96395:1904 94.60243:1682 99.63347:1649 109.34218:1607 123.71075:1563 150.53896:1514 159.02708:1594 183.43216:1510 188.00810:1557 347.09485:9755 349.25092:1706 355.81201:1823 365.10501:13290 387.10437:1544 389.55786:1654 418.28015:2199 467.13733:3727 509.14752:14309 527.15771:26627 569.16809:1971 595.24377:1713 629.19037:5078 671.19971:3781 683.10211:1671 689.21033:342582	689.21033:228213 690.21499:71472 691.21966:15474	0.933	0.918	0.87	6	0.6	1.807	-1	689.211	Coke_hilic_ident_3_pos	Normalized unit: Intensity; Annotation method: NIST23_positive_1	0.38	26460	23524	21374	22554	22727	226718	200941	202287	220902	212960	714916	112625	397405	680445	750664	238257	251120	256128	244965	252896	1637	1368
1493	C18	2	7847	NP-022635	[M+CHO2]-	C21H28O12		UZLUKKZKKILEFL-ZJKHXSAOSA-N		430	TRUE	FALSE	TRUE	TRUE	59.01386:3035 61.98846:2442 71.01379:1628 75.36701:1757 77.05720:1381 92.72601:1425 127.31396:1425 137.15083:1315 138.30515:1401 138.51674:1408 141.42078:1426 142.14949:1508 147.04514:17937 148.43903:1510 152.12286:1691 161.04573:1402 161.06076:4199 163.97252:1628 165.78227:1377 178.96481:1330 184.71915:1466 192.03870:1372 192.84093:1343 214.32471:1588 217.43365:1362 324.47632:1455 362.54456:1462…	517.15601:280018 518.16067:78318 519.16534:22889	0.58	0.831	0.55	4	0.25	1.383	-1	517.156	BeePop_C18_ident_1_neg	Normalized unit: Intensity; Annotation method: NIST23_negative_1	0.14	273066	142806	204475	246190	289329	0	0	0	0	0	0	0	0	0	0	0	0	0	0	0	0	0
7343	HILIC	2	1523	Decoyinine	[M+H]+	C11H13N5O4		UZSSGAOAYPICBZ-SOCHQFKDSA-N		430	TRUE	FALSE	TRUE	TRUE	51.49010:1364 53.12930:1332 55.98920:1242 56.28792:1429 59.74553:1523 61.21183:1353 62.80140:1210 64.97056:1519 65.55802:1232 69.03348:2151 69.41045:1285 72.79565:1443 79.33546:1482 82.11203:1262 87.04409:1339 91.98754:1458 93.85551:1346 97.02839:4602 99.85817:1456 100.52868:1720 101.03870:1341 104.93896:1494 136.06160:12627 189.99792:1280 203.73758:1295 206.00340:1329 241.14647:1601 262.09290:65…	280.10376:165552 281.10843:28656 282.11310:21085	0.713	0.88	0.652	3	1	1.642	-1	280.104	BeePop_hilic_ident_3_pos	Normalized unit: Intensity; Annotation method: NIST23_positive_1	0.08	82578	97490	121551	112970	119538	942	2392	591	1489	1580	1546	1225	1536	1885	4463	3548	2905	2647	2983	2335	534	768
30	C18	1	154	5-Keto-D-gluconic acid	[M-H-CH4O4]-	C6H10O7		VBUYCZFBVCCYFD-FLRLBIABSA-N		430	TRUE	FALSE	TRUE	TRUE	41.00336:6246 41.41174:1414 43.01896:3690 44.99824:30765 46.70411:1301 51.02403:6181 51.28170:1344 51.53547:1446 53.00331:2183 53.20338:1262 55.01895:36411 56.49079:1181 57.03459:64767 58.55813:1257 67.01897:4139 68.99580:49428 69.02328:1387 69.03463:5852 71.01392:1391 78.76788:1194 79.33816:1187 83.01384:7427 84.02168:18622 84.93019:1240 85.02950:162914 90.82754:1412 95.01383:15095 110.27794:141…	113.02434:2643884 114.02901:0 115.03367:0	0.946	0.965	0.904	10	0.91	1.898	-1	113.024	BeePop_C18_ident_2_neg	Normalized unit: Intensity; Annotation method: NIST23_negative_1	0.29	2957594	3192665	2988386	3037806	3027828	20757659	16535979	17856008	18784302	18401892	2488187	2425623	2661844	2403730	2528736	2078139	4502994	4264021	4285044	4361938	423477	300196
499	C18	1	2398	3-Furancarboxylic acid, tetrahydro-4-methylene-2-octyl-5-oxo-, (2R,3S)-	[M-H]-	C14H22O4		VCWLZDVWHQVAJU-NEPJUHHUSA-N		430	TRUE	FALSE	TRUE	TRUE	59.01387:1706 60.01336:1268 60.56535:1258 61.98840:2812 62.21727:1462 64.79882:1417 78.62648:1373 79.71011:1441 89.02128:1337 94.70579:1289 101.02443:1997 101.18290:1359 106.94380:3163 116.92838:1657 117.56558:1288 118.41159:1380 183.17567:2646 209.15474:172809 217.85059:2477 239.81367:1384 249.91812:1580 253.13698:2319 253.14464:23985	253.14447:981076 254.14914:151139 255.15381:38398	0.884	0.835	0.773	3	0.38	1.669	-1	253.144	RP_Resuspension_2_RP_neg	Normalized unit: Intensity; Annotation method: NIST23_negative_1	0.97	58884	95690	68990	72412	66745	38965	69502	55727	49117	38500	30449	59782	47909	52668	51043	45752	75478	54642	50286	53142	48671	76979
6592	HILIC	1	218	1,6-Anhydro-2,3-O-isopropylidene-.beta.-D-mannopyranose	[M+H-C3H8O2]+	C9H14O5		VEESJHGZLRXGHP-QQGCVABSSA-N		430	TRUE	FALSE	TRUE	TRUE	40.09471:1180 40.27732:1253 41.03858:7361 41.23932:1286 42.03382:5860 43.01731:2562 43.01785:28723 44.04948:1634 45.03348:1606 48.18456:1355 48.29506:1483 50.80146:1299 53.03856:20489 54.04193:2784 54.83279:1482 55.01782:40119 56.04947:2316 59.04909:1585 59.71918:1529 68.04948:2159 69.03346:218175 70.41536:1161 71.04911:4264 74.31013:1316 80.04948:3574 81.03345:32712 81.04472:2958 81.05280:11916 …	127.03876:602747 128.04343:25049 129.04809:0	0.837	0.938	0.806	11	0.85	1.775	-1	127.039	Coke_hilic_ident_1_pos	Normalized unit: Intensity; Annotation method: NIST23_positive_1	0.16	153711	192681	212690	168144	153583	296546	589350	218864	242961	223143	46103	19943	27694	40995	43379	40808	33097	33136	36121	30951	28558	24043
7732	HILIC	2	2288	NP-023418	[M+H-H2O]+	C20H32O7		VEYVIIXLIAUORJ-UHFFFAOYSA-N		430	TRUE	FALSE	TRUE	TRUE	51.64026:1941 54.33125:1292 55.01785:2407 55.05421:4523 57.03344:1847 57.06989:1501 57.20789:1384 57.65742:1613 58.10128:1297 59.04920:2780 66.97031:1488 67.05423:8797 69.03347:6652 69.06991:5270 69.39517:1460 70.06510:3026 71.04918:7678 76.76723:1438 78.29156:1437 79.05419:7550 81.03348:2240 81.06988:14483 83.04914:4452 85.06477:6558 86.09644:1501 87.04401:1623 89.05977:3501 89.41127:1403 91.054…	367.21036:652310 368.21503:166941 369.21969:815038	0.647	0.851	0.557	4	0.8	1.516	-1	367.211	BeePop_hilic_ident_2_pos	Normalized unit: Intensity; Annotation method: NIST23_positive_1	0.16	498652	894725	548518	580257	577055	2141	3460	2165	700	0	26221	1043	6850	20107	23004	7814	8764	11277	9788	12685	58538	319300
3895	C18	1	9488	NP-004401	[M+NH4]+	C26H36O12		VHHJRIJKJTYYIZ-UHFFFAOYSA-N		430	TRUE	FALSE	TRUE	TRUE	59.40141:1838 60.96265:1395 67.51160:1440 69.03345:2339 70.17362:1368 71.17133:1541 72.18748:1608 79.05428:2072 79.83154:1538 85.02836:2690 87.91755:1552 88.95063:1633 91.05433:4668 94.95049:1807 96.90491:1444 99.98103:1482 100.29932:1369 103.05424:3009 105.06989:2863 107.04916:5037 112.92271:1334 115.05420:1895 119.04912:3413 121.06475:2403 122.03612:1720 126.54140:1508 131.04915:4089 133.06477:…	558.25403:666713 559.25870:176362 560.26336:38487	0.854	0.766	0.692	24	0.3	1.578	-1	558.255	PureLeaf_C18_ident_1_pos	Normalized unit: Intensity; Annotation method: NIST23_positive_1	0.26	86927	68456	75132	94420	88422	0	0	0	474	0	0	0	0	310	0	368	0	0	316	333	258117	365535
1420	C18	1	7371	Pentadecanoic acid, 14-methyl-, 3-[[(2,3-dihydroxypropoxy)hydroxyphosphinyl]oxy]-2-hydroxypropyl ester	[M-H]-	C22H45O9P		VJBFQKCFAQJCQF-UHFFFAOYSA-N		430	TRUE	FALSE	TRUE	TRUE	56.93737:1565 64.35402:1558 68.01643:1466 74.71764:1798 77.96873:1516 78.95907:10167 79.18696:1348 92.10663:1753 104.42126:1487 109.76733:1623 113.12201:1596 152.99585:17930 169.15735:1384 171.98360:4931 197.31474:1750 204.58841:1452 227.03265:4921 255.23302:73815 334.50769:1346 399.82858:1703 404.60687:1309 416.89990:1570 426.24567:1415 428.31293:1519 445.29834:1519 483.15268:6644 483.27289:14204	483.27255:249085 484.27722:37572 485.28189:0	0.808	0.94	0.807	4	0.67	1.732	-1	483.273	PureLeaf_C18_ident_1_neg	Normalized unit: Intensity; Annotation method: NIST23_negative_1	0.4	60114	74730	72857	71109	69590	0	0	0	0	0	12893	26061	20167	26090	26688	0	0	0	0	0	242711	218436
3268	C18	2	6026	3-(3-(.beta.-D-Glucopyranosyloxy)-2-methoxyphenyl)propanoic acid	[M+NH4]+	C16H22O9		VLHQGQCFFBCKMV-RSQMQNDGSA-N		430	TRUE	FALSE	TRUE	TRUE	61.49233:1503 62.25897:1575 67.39775:1590 81.03352:2702 85.02839:8786 87.04404:1648 91.03889:1743 91.05421:2755 97.02838:3737 102.97437:1295 119.04908:5917 122.03614:2370 127.03905:1655 128.47179:1467 129.32077:1693 137.05963:45110 147.04399:15979 179.07024:28698 197.08093:4981 220.12654:1292 222.42586:1341 228.92520:1405 240.48424:1800 241.73285:1756 261.53238:1269 270.85422:1343 295.78955:1485 …	376.15973:592826 377.16440:125064 378.16906:70928	0.703	0.8	0.654	6	0.67	1.555	-1	376.16	BeePop_C18_ident_1_pos	Normalized unit: Intensity; Annotation method: NIST23_positive_1	0.14	402765	263801	324576	424848	403715	8898	5949	9329	5094	7562	1855	672	0	3199	0	1154	1552	0	854	1252	1738	2563
8083	HILIC	2	3067	Luteolin 5-rutinoside	[M+H]+	C27H30O15		VMSNOYODYWRTOP-FOBVWLSUSA-N		430	TRUE	FALSE	TRUE	TRUE	69.36344:1364 71.04910:11900 74.48940:1584 78.81817:1529 85.02840:20091 85.56940:1341 88.06055:1393 97.02849:2129 105.03352:2125 107.85361:1500 116.21078:1389 121.02840:2300 125.82507:1651 129.05461:2730 146.17296:1394 147.76619:1483 149.07492:1439 153.01831:7411 156.68320:1300 159.41840:1563 164.76144:1270 165.01825:1467 176.20110:1435 197.78401:1706 209.96057:1726 227.06783:1753 253.46080:1495 …	595.16528:312790 596.16995:88168 597.17462:22083	0.706	0.936	0.801	4	0.8	1.699	-1	595.166	PureLeaf_hilic_ident_1_pos	Normalized unit: Intensity; Annotation method: NIST23_positive_1	0.14	16633	12841	16911	16655	13111	0	0	854	0	0	5900	0	1962	9300	7932	702	908	1083	909	658	421452	222470
4389	C18	1	12033	Flavone, 3,4',5,7-tetrahydroxy-, 3-(2-O-D-glucosyl-6-O-.alpha.-L-rhamnosyl-D-glucoside)	[M+H]+	C33H40O20		VNLOLXSJMINBIS-CTLJHIMSSA-N		430	TRUE	FALSE	TRUE	TRUE	81.03355:3785 82.59782:1635 85.02840:39206 97.02838:11275 98.54779:1596 99.04399:2599 109.02845:5100 109.88084:1741 115.03896:2356 120.96127:1515 121.02840:5111 121.03938:1781 127.03900:5039 129.05467:1537 130.09749:1558 137.02328:1706 139.15874:1512 139.38284:1345 145.04968:4423 149.06001:1810 149.66859:1628 153.01831:5171 153.12939:1734 155.62419:1833 158.02835:1678 213.05438:2945 216.50296:169…	757.21753:639038 758.22220:238499 759.22686:63105	0.83	0.904	0.777	9	0.6	1.704	-1	757.219	BeePop_C18_ident_1_pos	Normalized unit: Intensity; Annotation method: NIST23_positive_1	0.26	741010	369294	543139	761914	794091	0	0	0	0	0	575	4009	0	567	866	0	0	0	0	0	1134792	526023
136	C18	1	651	L-(-)-3-Phenyllactic acid	[M-H]-	C9H10O3		VOXXWSYKYCBWHO-QMMMGPOBSA-N		430	TRUE	FALSE	TRUE	TRUE	40.01932:2260 40.13485:1401 43.81801:1609 44.04144:1437 44.15710:1398 44.99824:27695 47.26576:1726 47.41862:1297 47.44330:1574 49.79218:1345 54.28037:1424 56.46744:1622 72.99314:332728 74.00097:43584 82.59335:1566 91.05534:46259 94.29109:1584 97.04383:1595 101.03967:32368 101.50651:1620 103.05534:35513 117.03464:19177 119.05026:368995 122.03743:10375 123.04521:5257 136.93227:2569 147.04518:897381…	165.05562:8565771 166.06029:933370 167.06495:113079	0.975	0.99	0.955	6	1	1.962	-1	165.056	BeePop_C18_ident_1_neg	Normalized unit: Intensity; Annotation method: NIST23_negative_1	0.4	8832402	5865277	5944854	7568831	8058076	0	0	0	0	0	1628	44010	44473	52932	48535	69968	73570	68791	67448	70831	16033	16919
931	C18	1	4531	Lactitol	[M-H]-	C12H24O11		VQHSOMBJVWLPSR-QMRWEYQWSA-N		430	TRUE	FALSE	TRUE	TRUE	51.50725:1413 55.01897:1450 56.53476:1347 59.01386:124724 60.01716:1767 61.01812:3286 64.38648:1359 71.01388:49987 71.70050:1311 73.01806:1323 73.02953:6130 74.34418:1386 83.01382:2365 85.02948:7373 89.02441:64582 90.02773:2275 91.02869:5033 91.33798:1239 95.01395:3413 98.25141:1464 100.03463:1409 101.02442:34567 103.02868:2650 113.02444:19135 115.02882:2312 119.03500:23661 131.03516:2730 133.014…	343.12402:2213164 344.12869:286115 345.13336:0	0.919	0.954	0.924	19	0.9	1.889	-1	343.125	Poppi_C18_ident_3_neg	Normalized unit: Intensity; Annotation method: NIST23_negative_1	0.51	0	73997	0	48829	0	0	0	0	18377	166975	271933	0	54180	0	0	1679934	1009865	696724	746365	866015	235072	86278
7662	HILIC	2	2143	Maltitol	[M+H]+	C12H24O11		VQHSOMBJVWLPSR-WUJBLJFYSA-N		430	TRUE	FALSE	TRUE	TRUE	52.95965:1309 53.03862:1428 54.70544:1366 57.03350:1751 63.31330:1519 66.01337:1316 67.26135:1448 69.03348:12649 76.56977:1281 76.68178:1336 81.03349:1823 83.04918:2835 83.18855:1306 85.02843:5845 91.03897:1451 96.90997:1241 98.13077:1396 99.04416:1329 99.77225:1380 103.03883:1340 111.04403:2902 111.40074:1456 129.05463:6123 132.88867:1290 136.23451:1412 147.06503:3949 165.07574:3383 176.15359:13…	345.13870:375146 346.14337:43129 347.14804:10487	0.742	0.951	0.735	13	0.57	1.649	-1	345.139	Poppi_hilic_ident_1_pos	Normalized unit: Intensity; Annotation method: NIST23_positive_1	0.14	1155	0	0	1144	1258	3102	9851	12745	11340	8764	14681	1063	4636	14346	13512	284836	345602	354302	361317	354064	729	2134
6811	HILIC	1	585	2-(N-Hydroxyamino)-3-phenylpropanoic acid	[M+H]+	C9H11NO3		VTPJSQTVPKSYCB-UHFFFAOYSA-N		430	TRUE	FALSE	TRUE	TRUE	43.49920:1269 46.20207:1222 52.21772:1373 54.40691:1356 57.87040:1444 62.52030:1500 69.03346:1403 70.12361:1250 74.54303:1201 76.16384:1528 77.05214:1276 82.28880:1409 84.02328:1244 87.69698:1207 97.22770:1269 99.06160:1364 99.75893:1165 101.46841:1585 103.77429:1292 106.00842:1330 107.64393:1413 108.08072:7080 109.76698:1220 111.04404:2568 114.02943:1371 118.06475:1324 124.38604:1192 130.42703:1…	182.08095:268395 183.08562:37370 184.09028:42317	0.806	0.952	0.762	3	0.75	1.726	-1	182.081	PureLeaf_hilic_ident_3_pos	Normalized unit: Intensity; Annotation method: NIST23_positive_1	0.08	126366	102553	151997	145390	139588	140914	33489	158848	155874	167474	41784	8198	20339	42096	39697	24676	11186	26924	25354	27176	229937	119935
1620	C18	1	8692	3',5'-Di-.beta.-D-glucopyranosylphloretin	[M-H]-	C27H34O15		WAWHTTXPRUWFCZ-DBGLWBBTSA-N		430	TRUE	FALSE	TRUE	TRUE	72.88152:1585 81.03461:2720 83.01389:3543 88.85832:1597 92.27489:1646 93.03475:1701 107.05039:1577 111.04523:1740 111.60458:1603 119.05025:3538 123.04539:3729 125.02460:6197 135.04486:1617 137.02451:4182 137.06079:2604 139.04010:3507 145.02948:3075 151.04013:2750 155.74440:1644 165.01956:2260 165.05568:1969 167.03497:10202 171.63684:1512 171.87270:1547 179.03482:3043 181.05157:1801 189.05576:2261…	597.18237:839900 598.18704:276660 599.19171:48962	0.799	0.69	0.507	6	0.29	1.43	-1	597.183	PureLeaf_C18_ident_1_neg	Normalized unit: Intensity; Annotation method: NIST23_negative_1	0.4	113795	62425	114037	109789	125432	0	0	0	0	0	2935	91233	89106	108655	97270	10286	10986	8748	9343	15656	719997	353576
7244	HILIC	2	1343	Lotaustralin	[M+H]+	C11H19NO6		WEWBWVMTOYUPHH-GXUZYPEDSA-N		430	TRUE	FALSE	TRUE	TRUE	53.03857:3950 53.79295:1294 54.03381:1620 55.01780:5228 55.05421:20144 55.85039:1485 56.04944:5773 57.03348:7865 57.06984:3590 58.02872:5988 58.65736:1453 59.03655:13468 59.04913:2888 64.70506:1278 67.05420:2181 68.04949:2311 69.03346:18840 69.06992:2076 69.87852:1434 70.02872:3647 70.06512:6063 71.04916:3895 72.04440:2865 72.08075:85036 72.12157:1484 72.86694:1352 73.02838:5149 76.08947:1286 76.…	262.12820:485371 263.13287:68180 264.13754:27019	0.651	0.753	0.515	27	0.54	1.424	-1	262.129	BeePop_hilic_ident_3_pos	Normalized unit: Intensity; Annotation method: NIST23_positive_1	0.35	336442	347106	348922	372855	332340	22253	58493	77769	98107	88111	135092	11065	31488	119706	111520	69176	82960	88327	88157	86750	236312	192588
206	C18	1	1030	(4-Methylphenyl)oxidanesulfonic acid	[M-H]-	C7H8O4S		WGNAKZGUSRVWRH-UHFFFAOYSA-N		430	TRUE	FALSE	TRUE	TRUE	45.10801:1516 48.20140:1255 58.51604:1215 59.01397:2118 66.36140:1274 68.10774:1217 74.07807:1165 78.95917:1490 79.95735:12873 107.05024:2796 125.06058:1446 125.09720:9046 132.67192:1279 143.21820:1606 167.75124:1550 183.97011:1378 187.00703:29979 187.09775:3922	187.00705:187037 188.01172:0 189.01639:0	0.782	0.957	0.752	3	0.6	1.686	-1	187.007	Coke_C18_ident_2_neg	Normalized unit: Intensity; Annotation method: NIST23_negative_1	0.14	0	0	0	0	0	171055	146986	164750	156981	161345	0	0	0	0	0	0	0	1740	0	2012	2237	2458
6666	HILIC	1	346	L-Glutamic acid	[M+H]+	C5H9NO4		WHUUTDBJXJRKMK-VKHMYHEASA-N		430	TRUE	FALSE	TRUE	TRUE	41.03858:19653 41.54185:2383 42.03382:3361 42.42123:2320 43.01942:2396 52.19591:2190 53.47577:2167 56.04948:157662 56.89654:2005 57.03360:2816 62.32558:2222 69.79655:2172 74.02369:4649 80.04950:2773 82.06519:2652 83.23788:2344 84.04437:1855804 85.02840:50753 86.89176:2479 88.03929:3724 88.30937:2039 89.25325:2494 93.47728:2242 99.03872:2297 100.18003:2272 102.05493:517283 107.06033:21295 127.9233…	148.06032:4057353 149.06499:307974 150.06965:71134	0.976	0.979	0.978	7	1	1.97	-1	148.06	PureLeaf_hilic_ident_1_pos	Normalized unit: Intensity; Annotation method: NIST23_positive_1	0.51	6953934	5385330	5370246	5283604	5200311	4185	6886	4630	4255	1586	1197289	34923	496418	804018	946087	629161	534526	644548	884058	893496	3054192	2276398
2485	C18	1	1937	Bisabolol oxide A	[M+H-H2O]+	C15H26O2		WJHRAVIQWFQMKF-IPYPFGDCSA-N		430	TRUE	FALSE	TRUE	TRUE	49.60728:1218 50.99167:1442 53.28608:1136 55.05421:1739 57.02740:1583 57.07743:1230 61.83498:1230 64.14245:1595 66.34114:1241 79.05426:2444 81.06985:10386 90.97656:2455 93.06988:3681 105.06985:1837 107.08550:4246 110.95258:1262 119.08542:3579 123.11679:2005 130.65479:1211 133.10109:2391 135.11662:7506 147.11682:1777 153.30217:1451 179.04445:1346 179.10750:1317 186.93939:1333 203.17941:2863 215.22…	221.18970:285941 222.19437:43175 223.19903:0	0.818	0.831	0.695	14	0.44	1.606	-1	221.19	BeePop_C18_ident_1_pos	Normalized unit: Intensity; Annotation method: NIST23_positive_1	0.29	363561	209181	252577	340440	365095	4438	11049	6284	5988	5597	5014	9398	4809	6474	5736	6297	13092	5548	6396	7479	29387	31802
3247	C18	2	5916	.beta.-D-Glucopyranoside, 3,6-dihydroxy-3-(3-hydroxy-1-buten-1-yl)-2,4,4-trimethylcyclohexyl	[M+H-2H2O]+	C19H34O9		WMBODJDHWWGSJT-FCMIXPDISA-N		430	TRUE	FALSE	TRUE	TRUE	51.40918:1293 53.99847:1573 54.91185:1262 55.05423:1599 57.74066:1382 69.03358:1724 71.04919:1695 73.02843:2910 73.06474:1412 77.84495:1379 79.05428:1355 79.40577:1294 83.04919:2142 85.76498:1267 89.05975:9436 89.07221:1275 91.05416:1555 95.04918:1867 101.49628:1380 107.08554:4003 107.82584:1309 109.10130:2802 117.37176:1328 119.08558:1248 119.21323:1444 120.03095:1248 121.10104:2878 133.08591:31…	371.20612:426476 372.21078:115214 373.21545:22058	0.721	0.632	0.492	19	0.26	1.361	-1	371.206	BeePop_C18_ident_1_pos	Normalized unit: Intensity; Annotation method: NIST23_positive_1	0.29	477976	320547	384708	455353	476486	0	472	0	589	341	11436	550	358	11091	331	19660	21238	371	7750	8763	81420	60024
1440	C18	1	7522	(-)-Gallocatechin 3-gallate	[M+Cl]-	C22H18O11		WMBWREPUVVBILR-NQIIRXRSSA-N		430	TRUE	FALSE	TRUE	TRUE	57.03461:14950 57.10282:1545 64.02646:1645 65.05685:1467 69.03463:10529 72.52789:1476 74.97379:1554 75.80817:1687 77.03969:1953 79.01897:6554 81.03465:9512 83.01394:5014 87.19604:1373 90.37111:1492 90.86752:1532 91.42553:1560 95.01379:1720 95.05018:1962 97.02953:10428 105.03461:1867 107.01395:7386 109.02951:4100 111.04524:2025 123.00871:5115 124.01669:14173 125.02446:295671 137.02441:11927 139.04…	493.05408:1454916 494.05874:371003 495.06341:30579	0.882	0.925	0.938	15	1	1.885	-1	493.054	PureLeaf_C18_ident_1_neg	Normalized unit: Intensity; Annotation method: NIST23_negative_1	0.29	582110	449382	471480	461268	458169	0	0	0	0	0	0	0	0	1629	0	0	0	0	0	0	1045016	878780
1343	C18	1	6899	Epigallocatechin gallate	[M-H]-	C22H18O11		WMBWREPUVVBILR-WIYYLYMNSA-N		430	TRUE	FALSE	TRUE	TRUE	50.30835:2406 51.44587:2382 57.03461:63685 61.08081:2548 65.99735:2167 68.18725:2130 68.54888:2087 69.03463:43003 71.43438:2123 76.14011:2338 76.86281:2241 78.01112:3387 79.01896:12576 81.02516:2416 81.03459:41633 82.54490:2218 83.01383:17544 91.79839:2571 93.03458:3644 94.37170:2199 95.01386:6199 95.05020:12313 95.45760:1954 97.02952:34375 104.45747:2406 105.03458:14236 107.01389:40205 108.02171…	457.07709:6394144 458.08176:1484359 459.08642:281996	0.917	0.927	0.953	13	1	1.91	-1	457.078	PureLeaf_C18_ident_1_neg	Normalized unit: Intensity; Annotation method: NIST23_negative_1	0.17	508380	6602198	7843567	9540867	12334797	0	0	0	0	0	0	0	0	0	1774	0	0	0	0	0	200112	3233898
987	C18	1	4889	.beta.-D-Allose	[2M-H]-	C6H12O6		WQZGKKKJIJFFOK-QZABAPFNSA-N		430	TRUE	FALSE	TRUE	TRUE	52.33157:3348 54.57581:3691 55.01897:9843 55.69327:3559 56.71051:3615 57.03461:4987 58.15345:3638 59.01385:681091 64.50412:3423 64.85655:3492 66.17241:4111 67.85885:3211 68.91227:4072 71.01386:411098 73.02952:15330 74.48377:3661 78.58371:3933 79.95731:11310 80.96512:18215 83.01385:10290 85.02949:31316 87.00874:5218 88.75404:3641 89.02438:379277 95.01389:9268 101.02442:95935 109.77890:3798 113.024…	359.11902:9802080 360.12369:1283720 361.12835:259336	0.934	0.969	0.921	9	1	1.916	-1	359.12	Coke_C18_ident_1_neg	Normalized unit: Intensity; Annotation method: NIST23_negative_1	0.8	2124161	888658	946097	643631	879094	12072561	8570947	9531960	8764645	9590583	840196	1289512	1663215	1666097	1482567	1905076	738498	732112	850547	708908	400246	166976
294	C18	2	1434	Decanoic acid, 3,5-dihydroxy-	[M-H]-	C10H20O4		WQZRAWSNEARGPQ-UHFFFAOYSA-N		430	TRUE	FALSE	TRUE	TRUE	47.21978:1224 47.47398:1180 48.49375:1278 53.26073:1180 56.80310:1295 59.01383:16066 69.06030:1664 69.63568:1473 75.88154:1328 76.10338:1449 85.06603:1497 95.52508:1246 120.95729:1184 122.41155:1336 136.53276:1490 147.58611:1528 178.79582:1188 203.09285:1271 203.12860:1989	203.12881:245780 204.13348:14610 205.13815:0	0.659	0.869	0.641	3	0.33	1.495	-1	203.129	BeePop_C18_ident_1_neg	Normalized unit: Intensity; Annotation method: NIST23_negative_1	0.14	213415	129757	142779	155962	196172	0	0	0	0	0	0	0	2203	2087	0	0	2016	2115	0	0	0	0
6502	HILIC	1	44	3-Amino-1-propanol	[M+H]+	C3H9NO		WUGQZFFCHPXWKQ-UHFFFAOYSA-N		430	TRUE	FALSE	TRUE	TRUE	40.13130:1421 40.43563:1505 42.03384:6889 43.04164:3991 45.03351:16446 45.18648:1374 49.25590:1315 51.81259:1575 55.62239:1153 56.04949:9417 56.94914:1466 58.06512:317746 61.63418:1315 71.36434:1192 76.07568:298070	76.07563:1024850 77.08030:33289 78.08497:0	0.951	0.932	0.913	3	0.43	1.814	-1	76.0757	BeePop_hilic_ident_2_pos	Normalized unit: Intensity; Annotation method: NIST23_positive_1	0.41	1313881	690319	886236	801119	883119	21618	17838	24210	22410	17466	57452	25776	32144	20936	23389	215227	184006	201535	215617	216600	342928	234095
2168	C18	1	520	Terpineol	[M+H-H2O]+	C10H18O		WUOACPNHFRMFPN-UHFFFAOYSA-N		430	TRUE	FALSE	TRUE	TRUE	40.47197:1252 40.77808:1149 40.81147:1298 40.83787:1305 41.03857:7149 42.03381:2360 43.05424:4778 44.71140:1323 49.37357:1213 52.16039:1394 53.03857:3138 55.05422:10006 56.42050:1319 57.06987:17431 57.85078:1202 61.35583:1526 63.63122:1242 67.05422:18165 68.52494:1202 69.06987:14662 69.40975:1527 70.07763:1235 71.08553:1907 71.79489:1431 72.46095:1308 76.56068:1226 79.05422:16173 80.01086:1345 81…	137.13231:546243 138.13698:64058 139.14164:3729	0.961	0.966	0.956	11	1	1.947	-1	137.133	Poppi_C18_ident_1_pos	Normalized unit: Intensity; Annotation method: NIST23_positive_1	0.26	3652	4049	2700	3809	4500	201459	207487	232960	256383	264929	807	420	0	369	0	524720	430484	2156	519633	525895	305	679
2879	C18	1	3920	5'-S-Methyl-5'-thioadenosine	[M+H]+	C11H15N5O3S		WUUGFSXJNOTRMR-IOSLPCCCSA-N		430	TRUE	FALSE	TRUE	TRUE	51.10066:1221 51.10571:1286 51.84321:1498 53.03582:1339 61.01065:13916 61.43104:1357 69.03336:2274 70.86019:1405 72.27898:1582 75.02625:9331 77.86087:1315 82.58067:1268 87.04409:1498 87.60360:1355 92.59447:1374 97.02837:5555 103.02122:1483 106.88464:1352 108.35851:1314 109.10110:1326 114.74514:1403 119.03499:2494 131.28751:1377 136.06171:217584 137.04579:3029 145.03162:1834 163.04237:2643 173.208…	298.09650:411205 299.10116:50817 300.10583:5916	0.901	0.927	0.909	5	0.83	1.853	-1	298.097	BeePop_C18_ident_2_pos	Normalized unit: Intensity; Annotation method: NIST23_positive_1	0.2	368148	192090	284778	419961	407991	0	633	0	0	0	43870	8443	324	58038	5858	16985	13548	440	17778	14621	13958	1926
7157	HILIC	1	1189	Arg-Ala	[M+H]+	C9H19N5O3		WVRUNFYJIHNFKD-WDSKDSINSA-N		430	TRUE	FALSE	TRUE	TRUE	50.78888:1381 51.10033:1392 53.03862:1438 55.99075:1368 60.05564:5445 61.57956:1504 63.25333:1606 66.68986:1164 68.37294:1558 70.02067:1413 70.06510:19829 72.08078:2431 73.02834:1391 76.64743:1358 80.04925:1300 81.17191:1363 83.25641:1206 84.08072:2151 84.57359:1307 85.02851:1258 88.55414:1395 92.59589:1369 103.80996:1401 107.40845:1340 112.08699:3202 114.05507:1923 114.06621:4265 114.38288:1328 …	246.15584:609436 247.16051:369477 248.16517:49446	0.754	0.884	0.659	9	0.56	1.595	-1	246.156	BeePop_hilic_ident_1_pos	Normalized unit: Intensity; Annotation method: NIST23_positive_1	0.16	498561	358782	372395	353771	363369	1042	0	0	0	0	104034	667	72913	75323	93073	60198	53847	47077	51687	54808	23119	15655
6629	HILIC	1	281	Trigonelline cation	[M+H]+	C7H8NO2		WWNNZCOKKKDOPX-UHFFFAOYSA-O		430	TRUE	FALSE	TRUE	TRUE	43.60048:1380 47.01072:1455 47.54985:1377 49.23648:1479 49.57296:1481 52.07233:1444 53.03858:4470 54.01097:1539 55.58147:1382 56.63821:1248 59.93102:1241 62.76636:1503 65.03859:2210 67.05421:5131 70.53996:1360 71.39467:1377 71.49857:1339 80.23660:1511 86.17197:1530 87.21157:1401 89.80467:1316 92.04948:17476 93.05730:4358 94.06512:70830 96.04439:9143 96.58244:1557 101.00679:1794 110.06002:41557 12…	138.05478:4669922 139.05945:359143 140.06411:499248	0.934	0.934	0.966	4	1	1.928	-1	138.055	BeePop_hilic_ident_2_pos	Normalized unit: Intensity; Annotation method: NIST23_positive_1	0.54	4270011	2349783	2514817	2698903	2614694	18959	9253	9950	15902	11459	17272952	590447	4533678	11217764	10341022	1060069	633439	624826	724100	824676	1231382	808794
6775	HILIC	1	522	N-Acetyl-DL-leucine	[M+H]+	C8H15NO3		WXNXCEHXYPACJF-UHFFFAOYSA-N		430	TRUE	FALSE	TRUE	TRUE	42.03380:1536 45.17411:1511 46.06515:2190 51.53777:1567 51.93671:1311 53.01844:1259 54.81244:1310 55.05422:1457 55.21031:1338 56.49726:1445 59.04913:11048 63.65838:1300 65.38313:1287 67.90594:1492 68.04944:2460 68.95129:1390 70.06512:82758 81.44299:1241 82.92606:1146 84.04436:4046 86.06004:1217 86.10903:1192 87.04395:1341 90.71073:1293 91.34331:1388 96.08073:3696 101.93755:1542 110.09640:49764 11…	174.11235:1082522 175.11702:101492 176.12169:71938	0.884	0.922	0.725	4	0.8	1.745	-1	174.113	BeePop_hilic_ident_2_pos	Normalized unit: Intensity; Annotation method: NIST23_positive_1	0.27	459434	309717	730142	371189	688191	15296	16515	14185	15022	16700	94586	8324	19433	66625	90889	59050	59057	69624	74323	71887	283361	252964
7528	HILIC	1	1878	5'-Methylthioadenosine sulfoxide	[M+H]+	C11H15N5O4S		WXOJULRVRHWMGT-JLQSGANNSA-N		430	TRUE	FALSE	TRUE	TRUE	50.26676:1285 51.81517:1295 51.89682:1558 54.18117:1367 54.88523:1250 54.91991:1246 56.73539:1421 56.81563:1242 60.65252:1240 60.67023:1579 66.10214:1287 66.97494:1381 69.03351:2634 71.95547:1236 72.01500:1472 74.73209:1531 83.34100:1359 86.70186:1319 89.05979:1572 96.12979:1597 97.02837:33345 97.03023:1948 109.38254:1480 129.05804:1323 136.06172:69294 141.14601:1293 143.01619:2192 162.68309:1192…	314.09149:308288 315.09616:37398 316.10083:2575	0.797	0.923	0.819	5	0.71	1.735	-1	314.092	PureLeaf_hilic_ident_1_pos	Normalized unit: Intensity; Annotation method: NIST23_positive_1	0.14	77661	23122	26345	25341	24383	3008	26969	20202	15413	15868	99878	0	7904	55671	65895	815	726	0	850	693	664064	250678
92	C18	1	499	Gentisic acid	[M-H]-	C7H6O4		WXTMDXOMEHJXQO-UHFFFAOYSA-N		430	TRUE	FALSE	TRUE	TRUE	53.17442:1406 54.05791:1392 59.95892:1230 64.42910:1243 68.02531:1221 72.61997:1263 81.03458:2063 91.01905:2905 98.94500:1286 108.02180:12287 108.98890:2465 109.02956:98297 111.07578:1373 149.41386:2230 153.01942:41016 154.47504:1324	153.01936:184955 154.02403:13846 155.02870:0	0.93	0.969	0.947	3	1	1.928	-1	153.019	PureLeaf_C18_ident_3_neg	Normalized unit: Intensity; Annotation method: NIST23_negative_1	0.14	18450	8067	17971	0	27904	0	14171	0	0	0	0	0	0	0	0	4707	0	2220	3095	0	172953	119433
6593	HILIC	1	219	Ethyl .beta.-D-glucopyranoside	[M+H-C2H10O3]+	C8H16O6		WYUFTYLVLQZQNH-JAJWTYFOSA-N		430	TRUE	FALSE	TRUE	TRUE	40.21109:1427 41.03859:23277 42.03385:9208 42.16735:1313 43.01786:78001 43.05422:1888 43.81253:1578 45.03353:1837 46.66965:1378 50.61060:1237 53.03859:34000 54.04197:1613 54.45115:1310 55.01786:130817 55.05432:1537 55.63089:1706 56.04948:3607 56.63942:1283 57.03352:2337 59.04913:5451 63.05027:1417 63.74126:1489 67.01786:1786 69.03350:746595 70.06513:1333 71.01281:3151 71.04784:1205 71.04913:8073 …	127.03881:2587500 128.04348:169241 129.04815:0	0.869	0.889	0.814	15	0.71	1.757	-1	127.039	Coke_hilic_ident_1_pos	Normalized unit: Intensity; Annotation method: NIST23_positive_1	0.3	251028	299901	350156	344505	344816	1882428	2189402	2085479	2233451	2206806	77389	14852	42555	89366	92273	140671	165763	189481	184110	191523	10985	13375
2186	C18	1	620	3-Hydroxy-3-methyl-2,3-dihydro-1H-indol-2-one	[M+H-H2O]+	C9H9NO2		XCHBYBKNFIOSBB-UHFFFAOYSA-N		430	TRUE	FALSE	TRUE	TRUE	46.64649:1362 59.93151:1382 61.40191:1395 64.48827:1332 66.72750:1276 70.89769:1264 70.90107:1307 78.10621:1319 82.92994:1434 83.32996:1387 84.33561:1368 91.05421:8330 95.04910:5112 96.06645:1349 104.04941:9980 105.04469:3172 115.41897:1425 117.05708:1611 118.06516:7741 128.04941:4561 130.83919:1473 137.21440:1534 146.05995:683794 150.63966:1429	146.05984:729993 147.06451:62817 148.06918:0	0.93	0.9	0.927	3	1	1.895	-1	146.06	BeePop_C18_ident_1_pos	Normalized unit: Intensity; Annotation method: NIST23_positive_1	0.14	582889	352438	466980	648284	654851	43505	44582	57585	50668	55719	4013	3582	3630	8192	4380	3931	3352	3373	3710	4155	1618	5557
2544	C18	2	2185	Val-Leu	[M+H]+	C11H22N2O3		XCTHZFGSVQBHBW-UHFFFAOYSA-N		430	TRUE	FALSE	TRUE	TRUE	55.05423:18896 55.09616:1226 56.41924:1205 57.05731:2407 72.08077:160036 72.32132:1429 74.02367:3388 81.33652:1230 84.55904:1228 84.79333:1316 86.09644:6981 90.59406:1286 95.97358:1372 97.40722:1273 101.08905:1229 111.08040:6559 118.06497:1959 130.06505:7382 131.68752:1308 132.10196:6502 139.78842:1379 143.07297:6523 144.08102:1730 144.54625:1422 145.10385:1433 146.06006:3181 154.06535:1753 158.0…	231.17012:549329 232.17479:69682 233.17946:31962	0.687	0.934	0.814	5	1	1.728	-1	231.17	BeePop_C18_ident_2_pos	Normalized unit: Intensity; Annotation method: NIST23_positive_1	0.31	488346	130328	371052	584062	564607	2895	4924	5063	5041	7250	52773	4518	3233	98947	10887	16584	19208	3506	5367	16178	36810	29398
1814	C18	2	10054	NP-022935	[M-H]-	C33H40O21		XEFNBVWDOQCMSG-UHFFFAOYSA-N		430	TRUE	FALSE	TRUE	TRUE	83.01385:6061 91.01904:4218 93.03458:3300 93.50126:1860 98.96923:1752 102.60252:2051 104.88793:1597 105.28283:1735 107.01389:16106 108.02164:11835 109.02946:11121 113.06155:1602 115.71469:1812 116.99422:1967 119.01403:1972 120.02183:2197 121.02962:7539 125.02448:5040 135.00876:6582 136.04001:1653 140.35094:1771 142.12700:1775 143.05046:3017 147.00865:2061 148.01662:14565 151.00368:67068 151.00758…	771.19861:989161 772.20328:333433 773.20794:95930	0.7	0.96	0.812	32	0.86	1.72	-1	771.199	PureLeaf_C18_ident_1_neg	Normalized unit: Intensity; Annotation method: NIST23_negative_1	0.29	580749	506760	573406	595749	598445	0	0	0	0	0	0	0	0	0	0	0	0	0	0	0	908720	732975
2365	C18	1	1404	Loliolide	[M+H]+	C11H16O3		XEVQXKKKAVVSMW-WRWORJQWSA-N		430	TRUE	FALSE	TRUE	TRUE	47.23618:1434 47.34255:1710 53.03869:1472 55.05424:2336 58.10373:1428 59.04914:4995 64.45174:1345 67.05424:4912 73.02840:1378 79.05420:5143 79.37528:1307 79.70834:1331 81.06986:3487 91.05419:21572 92.37002:1217 93.06985:19924 94.16078:1311 95.04910:6954 95.08546:3813 100.50226:1257 105.04506:1359 105.06988:28400 107.08550:57836 108.39153:1361 109.06481:3752 109.10117:3604 117.06981:1352 119.06030…	197.11700:1437206 198.12167:158178 199.12634:19804	0.948	0.97	0.934	20	1	1.931	-1	197.117	PureLeaf_C18_ident_1_pos	Normalized unit: Intensity; Annotation method: NIST23_positive_1	0.34	642164	424012	526048	624414	581646	5735	9988	6683	5936	6325	44646	13075	5517	53035	6866	13838	16246	4976	15214	15654	1663151	1098944
79	C18	1	455	D-(-)-Citramalic acid	[M-H]-	C5H8O5		XFTRTWQBIOMVPK-RXMQYKEDSA-N		430	TRUE	FALSE	TRUE	TRUE	41.00336:2200 41.73776:1295 43.01900:3287 44.99827:8073 45.20633:1273 46.25083:1179 56.29472:1316 56.94338:4929 57.03462:53830 58.93538:1413 58.95898:24539 59.01388:25975 61.98843:2086 62.76144:1437 63.42888:1130 66.83663:1465 71.01386:3913 76.92502:1426 79.93108:1236 83.86683:1350 85.02953:108756 87.00879:190679 90.07378:1251 99.00896:2261 101.02446:8807 102.94882:22300 103.04013:17662 103.96031…	147.02991:730871 148.03457:40766 149.03924:254680	0.926	0.968	0.905	8	1	1.905	-1	147.03	Poppi_C18_ident_1_neg	Normalized unit: Intensity; Annotation method: NIST23_negative_1	0.43	690974	415812	549957	529026	650464	239694	211876	266767	231206	326696	73386	136474	161591	183790	190115	1487164	661874	948864	1162428	1196948	102233	117790
3961	C18	1	9830	Procyanidin B2	[M+H]+	C30H26O12		XFZJEEAOWLFHDH-NFJBMHMQSA-N		430	TRUE	FALSE	TRUE	TRUE	68.99716:4049 79.47765:1427 81.03349:2142 87.30586:1498 89.45261:1561 91.05433:2224 98.18467:1623 99.33244:1566 105.37110:1484 107.04914:1705 109.02851:4308 111.00792:1541 119.40437:1575 123.04408:30806 127.03896:72246 131.04935:2353 135.04408:27380 139.03899:36263 139.04225:2124 147.04424:6555 151.03912:4861 152.22253:1669 161.05988:1770 163.03900:24198 165.05466:2387 167.03421:3613 169.06508:18…	579.14923:425794 580.15390:113333 581.15857:10939	0.871	0.919	0.855	31	0.76	1.795	-1	579.15	PureLeaf_C18_ident_1_pos	Normalized unit: Intensity; Annotation method: NIST23_positive_1	0.29	84131	120402	138007	165795	165130	0	0	0	0	0	3426	342	0	4521	0	0	0	0	268	0	234176	360566
2316	C18	1	1209	DL-Indole-3-lactic acid	[M+H-H2O]+	C11H11NO3		XGILAAMKEQUXLS-UHFFFAOYSA-N		430	TRUE	FALSE	TRUE	TRUE	45.88269:1334 52.25550:1328 55.45864:1210 57.35449:1342 60.00245:1295 61.35977:1261 61.85809:1689 63.58223:1320 65.01953:1229 67.25951:1224 67.84042:1303 68.05148:1347 70.73176:1255 71.76474:1266 72.89297:1249 73.87859:1390 74.74057:1424 83.08361:1610 91.05421:5764 92.75878:1441 94.28504:1215 101.10387:1225 107.24141:1224 115.05420:6442 117.05726:3415 117.06981:4382 118.06512:60301 123.40628:1284…	188.07048:315389 189.07515:37036 190.07982:6878	0.927	0.955	0.906	10	0.91	1.886	-1	188.071	PureLeaf_C18_ident_1_pos	Normalized unit: Intensity; Annotation method: NIST23_positive_1	0.29	208391	149984	156710	184309	213755	4551	1483	4569	4712	1268	3492	2978	2243	11956	3720	5022	2715	2762	2806	2199	228851	258254
2865	C18	1	3839	.gamma.-Glu-Phe	[M+H]+	C14H18N2O5		XHHOHZPNYFQJKL-QWRGUYRKSA-N		430	TRUE	FALSE	TRUE	TRUE	54.50748:1308 56.04947:10822 68.12592:1410 79.05425:3775 84.04440:99930 91.05422:3586 91.47263:1258 93.06989:4414 98.55104:1459 103.05421:23859 107.04914:5163 108.01993:1279 111.34953:1403 111.67377:1551 116.87133:1403 120.08077:263605 122.04029:1345 130.04988:14365 131.04915:10566 149.05986:7763 162.53313:1320 164.48969:1435 166.08630:106329 182.17030:1550 184.07570:1518 186.09137:18045 204.8791…	295.12875:1119894 296.13342:166805 297.13809:8604	0.937	0.934	0.916	10	0.83	1.876	-1	295.129	Olipop_C18_ident_3_pos	Normalized unit: Intensity; Annotation method: NIST23_positive_1	0.06	25012	21652	32518	30684	24552	866	0	649	1239	1012	543016	55078	0	1115932	287	583	1356	0	701	894	0	511
700	C18	1	3547	(-)-Gallocatechin	[M-H]-	C15H14O7		XMOCLSLCDHWDHP-DOMZBBRYSA-N		430	TRUE	FALSE	TRUE	TRUE	52.88036:1533 55.01899:1672 56.37792:1464 56.92345:1446 57.03461:63932 61.64532:1546 63.06034:1622 65.03972:3720 67.01894:2332 68.40160:1493 68.99816:1504 69.03465:16956 69.96965:1626 77.03962:2267 79.01888:2010 80.02684:3138 80.31876:1502 81.03458:28728 83.01386:27688 83.05023:4114 91.05535:1666 91.75021:1448 93.03459:14433 95.01385:20148 95.05024:22716 96.02164:2941 97.02949:28926 99.04517:2767…	305.06659:3629060 306.07126:576839 307.07592:25824	0.967	0.968	0.95	45	1	1.948	-1	305.067	PureLeaf_C18_ident_1_neg	Normalized unit: Intensity; Annotation method: NIST23_negative_1	0.29	10672382	6113073	8099109	10827000	11508386	0	0	0	0	0	0	0	1599	1362	0	0	0	0	0	0	2402637	1566653
702	C18	1	3549	(-)-Epigallocatechin	[M-H]-	C15H14O7		XMOCLSLCDHWDHP-IUODEOHRSA-N		430	TRUE	FALSE	TRUE	TRUE	53.81425:1432 57.03457:18174 57.81981:1371 59.01387:1899 60.13335:1246 61.27063:1541 61.98835:1417 65.45981:1348 69.03461:4039 71.77435:1419 74.13285:1401 74.81001:1480 81.03455:5436 82.72526:1372 82.80097:1505 83.01386:6034 93.03456:2974 95.01382:2732 95.05020:6372 95.48246:1511 97.02946:5943 99.04505:1875 101.02449:2160 101.26984:1331 109.02954:14577 111.04516:12411 112.60143:1471 117.72576:137…	305.06662:544738 306.07129:78610 307.07596:0	0.942	0.953	0.908	39	0.93	1.897	-1	305.067	BeePop_C18_ident_1_neg	Normalized unit: Intensity; Annotation method: NIST23_negative_1	0.23	46318	509323	531629	534312	536210	4578	0	0	0	0	0	0	0	0	0	0	0	0	0	0	9293	418684
703	C18	1	3551	Gallocatechin	[M-H]-	C15H14O7		XMOCLSLCDHWDHP-SWLSCSKDSA-N		430	TRUE	FALSE	TRUE	TRUE	53.74414:1200 57.03458:10160 59.01391:2408 66.48270:1406 66.67209:1449 67.50462:1293 68.02339:1373 79.38371:1392 81.03468:2441 83.01389:4041 83.40707:1367 83.44525:1403 88.75273:1278 91.21261:1407 93.03461:2736 94.11715:1514 95.01402:1544 95.05023:1683 97.02946:3924 109.02947:10203 111.04512:7602 115.30318:1417 121.02961:2576 123.00880:2061 123.23269:1592 124.01663:2281 125.02444:61870 125.02736:…	305.06662:439099 306.07129:67758 307.07596:0	0.908	0.924	0.858	31	0.78	1.82	-1	305.067	BeePop_C18_ident_1_neg	Normalized unit: Intensity; Annotation method: NIST23_negative_1	0.14	630701	403727	505947	519841	507034	11734	0	0	0	0	0	0	0	0	0	0	0	0	0	0	15422	3387
701	C18	1	3548	Epigallocatechin	[M-H]-	C15H14O7		XMOCLSLCDHWDHP-WFASDCNBSA-N		430	TRUE	FALSE	TRUE	TRUE	56.42787:1377 57.03458:15491 57.90017:1626 57.97615:1292 59.01388:2146 60.75954:1203 65.51514:1464 66.03789:1497 69.03471:1997 76.30209:1532 78.13749:1338 81.03464:3857 82.97208:1448 83.01391:5193 91.35700:1441 93.03465:3350 95.05023:4969 97.02955:5053 107.69501:1533 109.02956:11356 111.02012:2380 111.04519:13637 112.88435:1475 121.02946:2364 123.00880:6683 124.01669:4242 125.02442:88023 131.1764…	305.06656:977444 306.07123:159218 307.07589:0	0.93	0.933	0.881	31	0.76	1.843	-1	305.067	BeePop_C18_ident_1_neg	Normalized unit: Intensity; Annotation method: NIST23_negative_1	0.31	906712	620733	631544	669963	573943	0	0	37232	0	77278	15937	45784	211296	161096	68253	0	0	0	0	0	395367	219316
7323	HILIC	1	1495	Arg-Thr	[M+H]+	C10H21N5O4		XNSKSTRGQIPTSE-VQVTYTSYSA-N		430	TRUE	FALSE	TRUE	TRUE	52.53377:1384 52.69066:1491 53.42460:1446 53.95956:1511 57.13302:1398 60.05557:1845 60.44771:1204 60.67294:1625 70.06511:7449 72.41826:1321 74.06008:2323 76.09193:1433 81.34664:1251 81.38000:1603 84.04443:2284 84.08077:4269 84.79227:1299 88.95918:1251 99.62747:1330 114.05481:2517 115.05811:2498 115.17285:1470 116.07066:2371 118.68877:1254 161.33241:1383 175.11890:4226 193.23468:1313 196.50021:130…	276.16638:226540 277.17105:27504 278.17572:0	0.754	0.887	0.564	7	0.3	1.505	-1	276.167	BeePop_hilic_ident_3_pos	Normalized unit: Intensity; Annotation method: NIST23_positive_1	0.14	160370	115627	117317	112402	116310	1228	1011	0	0	1745	117367	1759	63856	75583	93381	14442	14426	10330	16968	17492	8312	4016
6583	HILIC	1	196	2,5-Diaminophenol	[M+H]+	C6H8N2O		XQRUEDXXCQDNOT-UHFFFAOYSA-N		430	TRUE	FALSE	TRUE	TRUE	42.03392:3365 46.67588:2637 56.04921:2577 64.94656:2606 68.04938:3933 80.04934:34665 83.05994:7161 84.04409:18143 96.49992:2703 107.06025:247879 108.04414:12581 113.03072:2310 125.07079:135973 125.10736:14443 126.05466:14238	125.07074:342462 126.07541:21461 127.08008:56043	0.854	0.881	0.837	5	0.71	1.758	-1	125.071	amide_Resuspension_3_AMIDE_pos	Normalized unit: Intensity; Annotation method: NIST23_positive_1	0.35	653552	679244	707503	740379	778942	845570	778581	697316	629002	577523	333543	383705	359510	428608	428163	527860	570598	564907	610163	617973	823320	873515
7118	HILIC	2	1121	4-Methoxychalcone	[M+H]+	C16H14O2		XUFXKBJMCRJATM-FMIVXFBMSA-N		430	TRUE	FALSE	TRUE	TRUE	51.99295:1356 54.01059:1438 54.04358:1340 61.02841:3518 69.50019:1650 75.92139:1402 80.04944:1582 81.05733:1302 82.06527:1578 84.45290:1277 89.05968:3236 89.87549:1340 94.02874:1616 119.06036:9179 129.91377:1250 132.06815:4129 133.07600:5523 133.08592:1702 133.52518:1306 144.27397:1475 147.05533:37063 147.09161:1413 148.06313:12233 149.07100:3935 161.07097:35206 163.20410:1517 173.07097:1736 174.…	239.10252:370735 240.10719:44734 241.11186:90917	0.735	0.866	0.573	4	0.5	1.484	-1	239.107	Coke_hilic_ident_2_pos	Normalized unit: Intensity; Annotation method: NIST23_positive_1	0.08	24006	0	33796	37384	40818	441139	97871	353213	363871	373978	8127	5360	9111	8365	12964	13243	8746	15987	14782	14508	44628	33671
2085	C18	1	193	L-Cysteine	[M+H-NH3]+	C3H7NO2S		XUJNEKJLAYXESH-REOHCLBHSA-N		430	TRUE	FALSE	TRUE	TRUE	40.21254:1549 42.03384:16565 42.06060:1234 42.22283:1584 43.03720:2589 43.95227:3106 44.76171:1310 45.03346:1629 46.03685:2334 56.96476:28220 58.50455:12333 60.08076:4140 60.59726:1640 61.08410:5097 62.28909:1378 64.01569:1583 65.35011:1314 67.50984:27092 68.95206:4678 68.98212:28804 69.39406:1349 69.50629:2274 70.01257:11188 72.00902:1438 72.81888:1348 73.02375:1390 76.51514:7010 76.88462:1218 7…	105.00313:3068123 106.00780:400134 107.01246:0	0.784	0.909	0.709	3	0.75	1.657	-1	105.001	Olipop_C18_ident_4_pos	Normalized unit: Intensity; Annotation method: NIST23_positive_1	0.63	1921533	2344864	2108260	2148608	2048203	9154	8194	4737	3916	4342	1567397	1154196	89306	1920732	1908109	438181	871745	38927	714412	667275	1113495	1493790
954	C18	2	4709	Ethyl 6-O-(4-carboxy-3-hydroxy-3-methylbutanoyl)-.beta.-D-glucopyranoside	[M-H]-	C14H24O10		XULLFWPDLIAXGP-KSNRQTLNSA-N		430	TRUE	FALSE	TRUE	TRUE	51.76616:1363 53.28072:1359 54.18129:1532 54.61456:1263 56.25057:1275 56.75161:1293 57.03460:28205 58.45528:1538 59.01385:24052 60.45407:1194 67.35761:1424 71.01388:1819 73.18085:1440 88.44604:1492 93.20157:1261 99.04508:13888 101.02443:3906 111.04513:1642 119.13405:1484 125.02438:10704 137.02448:2235 139.04022:1562 139.42876:1401 142.01463:1275 143.40450:1531 160.09120:1372 167.03523:1769 173.12…	351.12924:368027 352.13391:35120 353.13858:0	0.693	0.942	0.773	7	0.78	1.676	-1	351.13	BeePop_C18_ident_4_neg	Normalized unit: Intensity; Annotation method: NIST23_negative_1	0.2	253310	148441	181222	192245	262234	0	0	0	0	0	1169	2450	23633	26724	26776	40793	2746	7278	38026	38523	2418	1658
3097	C18	1	5098	4-O-p-Coumaroylquinic acid	[M+H]+	C16H18O8		XWRHBGVVCOSNKO-OTCYKTEZSA-N		430	TRUE	FALSE	TRUE	TRUE	56.07638:1289 57.59808:1548 62.68069:1960 65.03857:3139 73.31990:1336 91.05424:29047 93.28180:1267 101.73482:1340 103.04050:1397 119.04915:43966 131.79056:1748 147.04410:171355 170.79570:1823 172.81734:1445 198.82442:1290 296.64651:1253 334.22415:1718	339.10718:566832 340.11185:114355 341.11651:7429	0.935	0.953	0.939	3	1	1.921	-1	339.107	PureLeaf_C18_ident_1_pos	Normalized unit: Intensity; Annotation method: NIST23_positive_1	0.29	149522	86695	126295	151628	149314	0	0	522	0	0	433	694	0	1498	0	3149	4226	0	2537	2385	581917	538293
6706	HILIC	1	409	Methyl (2R,4S)-4-hydroxy-2-piperidinecarboxylate	[M+H]+	C7H13NO3		XYDFSCGFCFYWNY-NTSWFWBYSA-N		430	TRUE	FALSE	TRUE	TRUE	40.23988:1474 40.34772:1419 40.74267:1309 41.03859:1696 42.03385:2657 42.88136:1338 43.01785:4897 43.22165:1628 44.04947:4867 48.02503:1403 49.74118:1477 49.82736:1423 50.10249:1618 50.73969:1388 52.46730:1496 55.05336:2154 55.05421:54318 58.06511:90206 59.04913:12646 60.04445:2076 60.07980:2522 60.08076:43923 65.41077:1501 69.03347:2313 69.24918:1633 70.06516:4869 71.01281:1820 71.04910:2235 72.…	160.09662:1726319 161.10129:163918 162.10595:18714	0.847	0.888	0.716	6	1	1.744	-1	160.097	BeePop_hilic_ident_2_pos	Normalized unit: Intensity; Annotation method: NIST23_positive_1	0.3	1349553	1210199	1270732	1279284	1321073	9036	10556	12375	11866	13498	1467163	8099	642260	1080668	1566110	35011	30241	34903	36117	43305	201179	164087
1331	C18	2	6798	(3E)-4-(1,2,4-Trihydroxy-2,6,6-trimethylcyclohexyl)but-3-en-2-yl hexopyranoside	[M+CHO2]-	C19H34O9		XZRJEYQBLXDNNU-AATRIKPKSA-N		430	TRUE	FALSE	TRUE	TRUE	59.01388:5309 59.29339:1602 60.00307:1406 64.04942:1694 65.91106:1671 66.96661:1337 71.01389:2021 78.95013:1413 79.45043:1700 80.37001:1325 82.98379:1571 89.02439:3614 100.05205:1287 101.02456:1588 103.36531:1293 103.92654:1423 110.85867:1433 113.02444:2759 113.06092:1956 119.03494:1464 125.87318:1566 127.16542:1543 129.79745:1408 134.94724:1332 139.67003:1437 160.84225:2458 167.10765:6061 185.01…	451.21817:272421 452.22284:51770 453.22751:13606	0.654	0.816	0.535	9	0.35	1.424	-1	451.219	BeePop_C18_ident_2_neg	Normalized unit: Intensity; Annotation method: NIST23_negative_1	0.26	267800	160359	201688	236578	251823	0	0	0	0	0	0	3348	2280	6482	5706	0	1964	0	0	1877	49645	46398
1567	C18	1	8385	1-Oleoyl-sn-glycero-3-phosphocholine	[M+CHO2]-	C26H52NO7P		YAMUFBLWGFFICM-PTGWMXDISA-N		430	TRUE	FALSE	TRUE	TRUE	60.41245:1534 61.23244:1485 61.98833:1838 68.46558:1765 74.43365:1419 76.46229:1548 76.52271:1560 78.95904:15844 94.34585:1350 94.83493:1435 100.11939:1283 102.16046:1313 139.33954:1672 152.99591:2248 168.04306:3787 177.57825:1544 224.06934:9262 227.07860:1815 227.08502:2242 238.31071:1619 255.62672:1740 256.83713:1360 272.35251:1394 281.24854:107091 301.31201:1612 340.50980:1425 363.36014:1346 3…	566.34613:313584 567.35080:67104 568.35547:0	0.837	0.931	0.839	3	0.75	1.773	-1	566.346	BeePop_C18_ident_1_neg	Normalized unit: Intensity; Annotation method: NIST23_negative_1	0.43	285248	306955	316080	314818	257641	0	0	0	0	0	69380	117193	86319	104128	101230	5443	8180	4432	0	4338	103370	101709
1995	C18	2	11322	2-(3,4-Dihydroxyphenyl)-5,7-dihydroxy-4-oxo-4H-chromen-3-yl .alpha.-L-arabinopyranosyl-(1->3)-[.beta.-D-glucopyranosyl-(1->3)-6-deoxy-.alpha.-L-mannopyranosyl-(1->6)]-2-O-((2E)-3-(4-hydroxyphenyl)prop-2-enoyl)-.beta.-D-glucopyranoside	[M-H]-	C47H54O27		YDPDTPHAIHAETR-RJHHWURMSA-N		430	TRUE	FALSE	TRUE	TRUE	111.25356:1825 117.03471:3038 119.05022:3466 121.02953:4399 123.31586:1681 123.51443:2015 128.57785:1578 137.09595:1685 143.05035:2045 145.02956:3302 148.01678:2088 151.00365:25828 159.04507:2275 160.62828:1654 163.00360:3637 171.04501:3010 178.99867:12897 183.04488:2465 197.30704:1722 199.03992:3400 211.03986:3490 215.03485:4648 227.03477:6426 227.08209:3663 229.05057:4080 243.02971:14979 255.02…	1049.27673:487551 1050.28140:283919 1051.28607:102747	0.736	0.946	0.811	16	0.73	1.709	-1	1049.28	PureLeaf_C18_ident_1_neg	Normalized unit: Intensity; Annotation method: NIST23_negative_1	0.29	103724	81216	112709	115875	92772	0	0	0	0	0	0	0	0	0	0	0	0	0	0	0	416069	263753
6522	HILIC	1	75	4-Hydroxybutanoic acid lactone	[M+H]+	C4H6O2		YEJRWHAVMIAJKC-UHFFFAOYSA-N		430	TRUE	FALSE	TRUE	TRUE	40.33715:1366 41.03860:1428 42.03384:16665 42.83267:1417 43.01727:1535 43.01786:26853 43.56389:1423 44.04950:6256 44.34634:1149 45.03288:2733 45.03350:37131 47.19564:1224 49.59548:1329 50.95569:1205 53.03856:1584 55.15515:1306 64.60148:1320 69.03347:2444 70.03682:3441 70.06512:22082 76.37293:1426 78.58406:1282 81.36588:1309 85.01772:1163 87.04405:129289 87.05524:2465 87.06335:8103 87.09168:16165 …	87.04393:962131 88.04860:45271 89.05327:0	0.843	0.968	0.835	3	1	1.828	-1	87.0441	BeePop_hilic_ident_2_pos	Normalized unit: Intensity; Annotation method: NIST23_positive_1	0.14	646100	512906	596003	566575	580568	5412	8259	6165	11722	6697	72061	4757	25116	54877	45288	132634	115397	133213	150204	167995	110082	76989
7498	HILIC	2	1821	1,3-Dimethyl-7-[2-(morpholin-4-yl)-2-oxoethyl]-3,7-dihydro-1H-purine-2,6-dione	[M+H]+	C13H17N5O4		YFXPYPAVWWDRJC-UHFFFAOYSA-N		430	TRUE	FALSE	TRUE	TRUE	50.48849:1354 51.34757:1613 51.59082:1224 68.08735:1648 69.03342:1490 70.06516:5068 73.63123:1295 73.79401:1287 76.63461:1491 81.03351:6329 100.07565:13158 120.99619:1409 123.70298:1445 125.27111:1311 128.07056:42933 130.61902:1295 140.29890:1347 144.06555:2234 154.56938:1261 158.08112:2659 168.31137:1329 189.86516:1200 193.52934:1283 240.24736:1501 265.60498:1533 272.11319:4431 282.84476:1302 29…	308.13367:161431 309.13833:53842 310.14300:24704	0.625	0.66	0.496	4	0.36	1.335	-1	308.135	BeePop_hilic_ident_3_pos	Normalized unit: Intensity; Annotation method: NIST23_positive_1	0.16	134178	143176	147301	132932	139143	110753	120624	114475	118054	126240	1076	1139	3050	7875	10072	9040	20932	5801	11156	11858	27625	34916
7685	HILIC	2	2188	Parvisoflavone B	[M+H]+	C20H16O6		YKYNYMQDXOWMDT-UHFFFAOYSA-N		430	TRUE	FALSE	TRUE	TRUE	50.50278:1537 53.12349:1440 56.32915:1365 68.98176:1450 73.60309:1372 76.70305:1284 88.41376:1438 90.37603:1351 91.64132:1277 92.37681:1459 98.13826:1296 108.34373:1493 109.93979:1308 114.44752:1210 121.07606:1562 126.83578:1340 130.57744:1384 131.06023:2187 132.06816:3873 133.07603:3747 134.08394:2360 136.89003:1550 143.26976:1565 143.88631:1328 144.06815:1488 145.07599:2711 146.41759:1382 147.0…	353.10114:242543 354.10580:26940 355.11047:0	0.641	0.855	0.459	3	0.5	1.417	-1	353.102	Coke_hilic_ident_2_pos	Normalized unit: Intensity; Annotation method: NIST23_positive_1	0.11	0	0	0	0	0	129103	183694	180606	192450	205412	2064	0	579	1962	0	0	0	0	929	0	1770	0
6712	HILIC	1	422	Butanoic acid, 4-(acetylamino)-2-amino-, (2S)-	[M+H]+	C6H12N2O3		YLZRFVZUZIJABA-YFKPBYRVSA-N		430	TRUE	FALSE	TRUE	TRUE	40.65505:1275 41.67599:1586 42.03592:1207 42.95081:1306 43.01787:3683 44.04950:5881 47.31016:1191 53.28537:1280 56.04947:93146 58.06095:1561 60.04440:3635 63.27198:1310 64.94020:1366 68.04948:1485 68.53564:1478 72.04440:2492 73.07606:1616 74.02364:5483 74.06003:2294 74.75011:1372 80.55949:1312 84.04438:13121 85.10437:1316 89.94552:1365 92.84594:1250 98.06004:5244 100.11220:1485 101.07092:10726 10…	161.09193:489604 162.09660:23800 163.10127:0	0.901	0.961	0.882	13	0.93	1.866	-1	161.092	PureLeaf_hilic_ident_4_pos	Normalized unit: Intensity; Annotation method: NIST23_positive_1	0.14	61349	62933	61756	57797	55636	32776	35483	33329	19179	26132	22876	6923	17952	23772	25501	15327	18087	21136	22229	38836	404926	417873
6865	HILIC	1	679	(2S)-2-Aminooctanedioic acid	[M+H]+	C8H15NO4		YOFPFYYTUIARDI-LURJTMIESA-N		430	TRUE	FALSE	TRUE	TRUE	42.88855:1323 43.01784:5186 43.95593:1207 44.04947:3929 44.98034:1335 45.03351:4207 45.05735:1221 45.36117:1235 46.06512:1798 49.13421:1274 50.23228:1244 50.67356:1386 51.50206:1276 52.10341:1114 53.79166:1158 55.01783:1915 55.05420:5551 56.04946:1507 57.03346:3744 57.06984:5271 58.06510:58175 59.03651:1767 60.04435:1890 60.08075:22803 62.35825:1158 67.05423:9353 68.40169:1288 69.03342:2917 70.06…	190.10722:2252417 191.11189:682959 192.11656:0	0.773	0.948	0.65	4	1	1.694	-1	190.107	PureLeaf_hilic_ident_3_pos	Normalized unit: Intensity; Annotation method: NIST23_positive_1	0.14	204866	237591	211954	254126	174689	57064	52553	60750	43316	47675	94177	33805	32636	35238	88187	75930	41195	48148	43751	42577	1710373	1589232
7701	HILIC	2	2222	Leu-Val-Lys	[M+H]+	C17H34N4O4		YQFZRHYZLARWDY-UHFFFAOYSA-N		430	TRUE	FALSE	TRUE	TRUE	55.01785:3194 57.03350:3848 59.02145:1411 60.05564:3761 61.14182:1336 65.54838:1424 69.03347:13497 70.06510:11454 71.04917:1620 72.08075:9498 73.02842:4195 78.39317:1497 81.03352:2142 84.08076:7199 85.02837:48183 86.09639:25767 86.09792:2234 87.04405:7284 87.51089:1356 88.00980:1712 97.02840:11879 98.03175:2947 99.04411:4443 100.58118:1461 101.02338:1814 105.23412:1310 107.44243:1218 111.71015:12…	359.26498:235636 360.26965:34533 361.27432:0	0.619	0.931	0.498	10	0.77	1.497	-1	359.265	BeePop_hilic_ident_3_pos	Normalized unit: Intensity; Annotation method: NIST23_positive_1	0.14	178612	122208	122593	138793	146876	0	0	0	0	0	3255	0	4345	4207	4020	14009	10957	12682	14880	15612	2761	1361
6670	HILIC	1	353	Synephrine	[M+H-H2O]+	C9H13NO2		YRCWQPVGYLYSOX-UHFFFAOYSA-N		430	TRUE	FALSE	TRUE	TRUE	42.03383:23523 43.03886:1371 44.04946:3125 44.72341:1533 47.06810:1343 49.36341:1413 51.18334:1280 54.35571:1337 54.90544:1362 56.04945:6306 56.09501:1349 57.05726:22011 59.69929:1318 61.49994:1571 66.31539:1472 66.83635:1564 72.23056:1352 72.91597:1256 77.03857:1417 77.94088:1521 79.05415:2214 81.06985:6033 86.87221:1585 89.46482:1448 90.04617:1543 91.05416:183936 93.06985:9947 94.04128:1837 95.…	150.09116:1624804 151.09582:181033 152.10049:6421	0.959	0.974	0.944	10	1	1.943	-1	150.091	Poppi_hilic_ident_1_pos	Normalized unit: Intensity; Annotation method: NIST23_positive_1	0.27	7870556	5280474	9315317	10751940	10453170	1191	1988	1983	2563	1540	4359	0	1622	1094	994	2211594	1437663	2327521	2621162	2611245	8380	7417
7692	HILIC	1	2209	Leu-Pro-Lys	[M+H]+	C17H32N4O4		YRRCOJOXAJNSAX-UHFFFAOYSA-N		430	TRUE	FALSE	TRUE	TRUE	54.12740:1497 55.01778:1956 56.04942:3734 57.41840:1422 58.02065:1388 58.06505:6739 59.62849:1554 60.08072:6265 63.68261:1420 68.80408:1330 70.06508:102839 70.93797:1526 72.08073:33677 77.43167:1640 78.06475:1504 80.19053:1447 81.24275:1358 82.06504:2816 84.08072:90969 85.24652:1566 85.62572:1318 86.09637:3067 88.02754:1325 93.21230:1624 94.29407:1240 95.07852:1494 96.08071:13525 99.09137:1451 10…	357.24924:660538 358.25390:117278 359.25857:9300	0.855	0.755	0.556	8	0.57	1.552	-1	357.25	PureLeaf_hilic_ident_3_pos	Normalized unit: Intensity; Annotation method: NIST23_positive_1	0.16	124609	105238	104004	101748	113383	0	0	0	0	0	75117	3336	35480	49102	58324	11058	10931	12736	15662	13737	473315	377321
2204	C18	1	711	Piperitone	[M+H]+	C10H16O		YSTPAHQEHQSRJD-UHFFFAOYSA-N		430	TRUE	FALSE	TRUE	TRUE	41.03859:9857 42.03389:2225 43.01787:6701 43.05423:15175 43.05471:1413 44.58001:1134 45.03348:1496 45.44382:1248 46.12787:1275 46.20960:1307 47.75259:1387 49.03214:1182 50.98354:1775 51.88725:1439 53.03869:1301 55.05423:8247 59.04917:5537 67.05422:6331 69.06986:12897 71.04916:12252 73.06479:2499 77.03855:1790 79.05427:5502 80.84486:1272 81.06987:37704 81.07133:2484 91.05423:8247 93.06986:39895 95…	153.12726:496759 154.13193:62120 155.13659:3363	0.909	0.932	0.835	17	0.81	1.818	-1	153.127	Coke_C18_ident_1_pos	Normalized unit: Intensity; Annotation method: NIST23_positive_1	0.26	9521	12079	10562	11104	10777	412404	335452	397541	421225	412125	990	946	244	878	0	32827	35374	0	30537	34881	6257	4966
2965	C18	1	4312	Glu-Tyr	[M+H]+	C14H18N2O6		YSWHPLCDIMUKFE-UHFFFAOYSA-N		430	TRUE	FALSE	TRUE	TRUE	54.31457:1481 54.35018:1377 56.04950:3916 58.38554:1184 60.53151:1189 72.93464:1325 73.98988:1210 75.34646:1388 76.39194:1381 84.04437:51747 91.05420:17750 95.04913:8179 98.53207:1441 102.05506:1932 119.04911:22100 123.04402:29038 130.04988:8184 136.07565:67328 141.27808:1531 145.97208:1579 147.04407:10213 155.24194:1270 165.05461:50519 172.70660:1364 182.07329:1843 182.08115:36125 196.15323:1386…	311.12347:527242 312.12814:94936 313.13281:3927	0.853	0.933	0.861	12	0.71	1.785	-1	311.124	Olipop_C18_ident_1_pos	Normalized unit: Intensity; Annotation method: NIST23_positive_1	0.09	1414	38745	32872	29761	26392	0	0	0	0	0	5317	362977	693	1374391	457733	760	1237	0	2438	457	878	4261
15	C18	1	90	L-(+)-Threose	[M-H-H2O]-	C4H8O4		YTBSYETUWUMLBZ-IMJSIDKUSA-N		430	TRUE	FALSE	TRUE	TRUE	40.66973:7240 41.00340:13992 43.01900:32419 44.99821:7897 48.08765:6480 48.15342:6026 48.15417:6207 48.88867:7000 48.89838:7347 49.00072:6305 51.42695:6428 55.01897:859256 55.52156:6457 56.77089:10189 56.91790:6260 57.03464:16044 59.01388:166572 60.41962:6585 71.01386:10089 73.02956:352369 75.55730:8041 83.01388:167700 83.56709:6546 97.89888:7981 99.00894:8465 101.02446:301556	101.02440:17348684 102.02907:625323 103.03373:210506	0.976	0.984	0.943	7	0.88	1.934	-1	101.024	Coke_C18_ident_3_neg	Normalized unit: Intensity; Annotation method: NIST23_negative_1	0.31	3110023	2944173	2823596	2752693	2845214	18659741	15214072	16323670	16508349	16703114	755626	2174460	2503834	2323890	2789180	2342152	3701411	3582604	3807512	3689176	945502	557638
2184	C18	2	618	(2-Mercaptopropionylamino)acetic acid	[M+H-H2O]+	C5H9NO3S		YTGJWQPHMWSCST-UHFFFAOYSA-N		430	TRUE	FALSE	TRUE	TRUE	40.98726:2575 42.03382:6568 42.10566:1348 42.57588:1706 49.25925:1530 50.81989:1572 56.96479:3166 57.30754:1609 58.06509:7809 58.75035:1449 58.96075:2463 58.99787:3998 60.04430:2078 61.57604:1782 68.98212:31805 68.98326:2651 69.57301:1561 72.08076:96364 75.09174:7504 76.69315:1364 77.00828:1928 77.09090:1594 82.01373:32181 82.01514:2026 82.41380:1441 82.42700:1637 83.98386:1480 84.08076:11634 84.…	146.02969:2777706 147.03436:569914 148.03903:32656	0.714	0.928	0.651	3	0.5	1.558	-1	146.027	BeePop_C18_ident_3_pos	Normalized unit: Intensity; Annotation method: NIST23_positive_1	0.57	2654645	966230	1677082	1748456	1764864	13829	4166	4378	4789	5258	2012771	467370	72626	1375307	1395907	700517	362576	33965	584856	573623	1751553	621614
1332	C18	1	6810	1-Palmitoyl-2-hydroxy-sn-glycero-3-phosphoethanolamine	[M-H]-	C21H44NO7P		YVYMBNSKXOXSKW-HXUWFJFHSA-N		430	TRUE	FALSE	TRUE	TRUE	50.29561:1488 50.52478:1402 51.85987:1511 53.33581:1418 53.38182:1343 56.68457:1649 56.74951:1322 57.27290:1481 59.55866:1537 59.67471:1408 60.61018:1616 63.45689:1265 67.49165:1350 73.64954:1379 78.95902:59792 88.20885:1433 93.98599:1415 94.03343:1551 111.84904:1773 115.85530:1519 117.37994:1283 122.00121:2291 131.41351:1425 140.01183:14317 152.99576:5192 164.27074:1504 175.98117:1351 196.03796:…	452.27786:817962 453.28253:171409 454.28720:26989	0.914	0.962	0.919	6	1	1.903	-1	452.278	BeePop_C18_ident_1_neg	Normalized unit: Intensity; Annotation method: NIST23_negative_1	0.46	728158	619997	700251	753066	754912	0	0	0	0	0	168618	407038	351962	437071	410842	18397	15074	18838	7683	3421	93937	100317
1316	C18	1	6698	5,7-Dihydroxy-2-(4-hydroxyphenyl)-4-oxo-4H-chromen-3-yl 6-O-(4-carboxy-3-hydroxy-3-methylbutanoyl)-.beta.-D-galactopyranoside	[M-H-C6H8O4]-	C27H28O15		ZALWWUJLKFBCQF-HINBARQISA-N		430	TRUE	FALSE	TRUE	TRUE	51.43480:1584 53.00678:1595 56.64902:1773 56.75504:1564 57.03452:1606 57.92110:1562 59.38383:1593 59.72818:1483 60.36156:1606 63.02404:6763 65.00331:7527 68.46922:1507 71.47788:1408 73.71763:1645 81.81541:1423 83.01385:4562 83.35970:1586 85.02941:2381 85.46399:1778 87.87475:1583 93.03462:3422 93.24477:1728 101.71857:1548 102.91500:1562 106.24590:1557 107.01388:13633 108.02178:5854 109.02946:7681 …	447.09293:8721011 448.09759:2156472 449.10226:304890	0.817	0.953	0.85	15	1	1.817	-1	447.093	PureLeaf_C18_ident_1_neg	Normalized unit: Intensity; Annotation method: NIST23_negative_1	0.29	190487	120138	130532	212943	203771	0	0	0	0	0	0	0	2578	3614	5575	0	0	0	0	0	7186577	5627178
6667	HILIC	1	347	(2S,3S)-3-Hydroxyleucine	[M+H]+	C6H13NO3		ZAYJDMWJYCTABM-ROLXFIACSA-N		430	TRUE	FALSE	TRUE	TRUE	41.95565:1517 42.01369:1383 44.04946:1403 45.60200:1263 46.08685:1354 50.66435:1479 58.06509:43204 59.07291:50950 60.08074:5708 65.09824:1419 70.06506:1670 71.07294:2639 74.05999:1368 74.47563:1292 76.22711:1224 80.04941:1818 84.08074:3939 86.09641:7689 86.37753:1190 100.07558:3070 102.09127:7757 104.07047:2222 104.75788:1387 107.06029:19900 118.08618:23662 124.23090:1316 130.08621:9236 134.47728…	148.09666:1161248 149.10133:65553 150.10600:5341	0.833	0.953	0.706	3	0.75	1.712	-1	148.097	PureLeaf_hilic_ident_3_pos	Normalized unit: Intensity; Annotation method: NIST23_positive_1	0.14	22884	21634	28898	16030	21874	28922	8754	18709	14712	9306	12457	15767	13827	11533	14751	11745	15471	19117	14257	21083	754236	464983
7225	HILIC	1	1314	L-Saccharopine	[M+H-H2O]+	C11H20N2O6		ZDGJAHTZVHVLOT-UHFFFAOYSA-N		430	TRUE	FALSE	TRUE	TRUE	50.86143:1280 52.56059:1375 53.18623:1196 56.04948:1959 56.23441:1346 58.83397:1198 60.76065:1353 67.05432:1551 80.58154:1267 84.04441:1660 84.08076:46820 89.75730:1215 92.90723:1218 97.23759:1390 105.11036:1429 110.76120:1266 113.64710:1263 114.05494:3216 124.95861:1884 126.52363:1501 130.05002:1772 150.05493:1559 157.30208:1354 181.85571:1411 195.11293:4422 211.07182:1615 213.12347:20713 259.11…	259.12866:660063 260.13333:71390 261.13800:1171358	0.826	0.934	0.818	4	0.8	1.767	-1	259.129	Olipop_hilic_ident_3_pos	Normalized unit: Intensity; Annotation method: NIST23_positive_1	0.38	145636	115527	130748	120116	113742	8778	16719	25066	26447	27972	443128	1382	66981	344957	337459	560771	573250	570586	692801	785044	744994	601816
6664	HILIC	1	343	L-Glutamine	[M+H]+	C5H10N2O3		ZDXPYRJPNDTMRX-VKHMYHEASA-N		430	TRUE	FALSE	TRUE	TRUE	40.49196:3717 41.03860:14825 41.31264:2775 43.16217:3033 44.04946:3113 44.45700:3857 45.56884:2917 48.81393:2809 49.66808:2958 50.23585:2683 56.04946:103182 59.44052:2932 62.28473:2752 63.08548:2593 64.49614:2705 64.92723:5095 68.37108:3226 69.11279:2837 74.02363:3769 78.69602:2912 80.10384:2723 80.16738:2717 84.04435:1688035 85.02836:20685 92.37205:2893 101.07089:75055 101.61957:2888 102.05492:5…	147.07625:8413682 148.08092:517265 149.08558:79882	0.955	0.957	0.967	6	1	1.946	-1	147.076	BeePop_hilic_ident_3_pos	Normalized unit: Intensity; Annotation method: NIST23_positive_1	0.27	5451579	3602551	4266310	4205311	4095424	8112	18887	19882	19560	20497	35207	4088	15103	32582	27024	28875	23968	27916	33288	33665	1317285	1118333
4080	C18	1	10469	Kaempferol-7-O-neohesperidoside	[M+Na]+	C27H30O15		ZEJXENDZTYVXDP-CSJHBIPPSA-N		430	TRUE	FALSE	TRUE	TRUE	66.77618:1341 71.04913:2507 85.02835:2007 105.74557:1586 113.35789:1595 123.36710:1365 135.10603:1603 164.43654:1621 182.93600:1443 183.96449:1482 199.68892:1553 227.06813:2092 239.96707:1501 246.27542:1611 283.00058:1465 293.88126:1739 308.02905:5584 309.03696:4978 331.10004:35035 332.55484:1654 345.04584:1860 349.40506:1412 356.54962:1596 471.09055:3006 576.94312:1527 617.14740:146706	617.14685:498633 618.15152:125906 619.15619:28144	0.899	0.933	0.899	3	1	1.876	-1	617.148	PureLeaf_C18_ident_1_pos	Normalized unit: Intensity; Annotation method: NIST23_positive_1	0.14	11280	6828	8767	12556	10708	0	0	362	295	0	2422	4344	266	2176	0	0	347	0	0	0	378150	308313
6762	HILIC	1	496	Glycyl-L-4-hydroxyproline	[M+H-H2O]+	C7H12N2O4		ZJQXGJBINIMBOY-UHNVWZDZSA-N		430	TRUE	FALSE	TRUE	TRUE	44.97813:1223 46.06512:3235 47.35526:1246 47.80222:1278 48.07785:1369 52.08079:1409 55.05424:1833 56.18126:1502 59.62513:1233 61.66124:1522 68.04945:2965 69.57807:1462 72.04438:5432 75.40516:1357 81.04471:3053 81.08629:1638 82.05256:1599 82.54222:1272 83.09929:1202 89.07091:4209 90.88422:1233 95.06033:16388 96.06816:100057 97.07596:10584 98.21728:1211 107.06027:2638 109.03965:2025 111.05525:7201 …	171.07623:1964369 172.08090:164148 173.08557:62352	0.845	0.782	0.661	6	0.5	1.597	-1	171.076	PureLeaf_hilic_ident_1_pos	Normalized unit: Intensity; Annotation method: NIST23_positive_1	0.41	851449	701048	690095	677478	673700	283494	288752	274931	242358	254078	72664	20323	48056	68485	74604	277118	260426	271008	264077	291049	1299414	1185899
547	C18	1	2776	3,6,4'-Trihydroxyflavone	[M-H]-	C15H10O5		ZLNYYIOAMRCRGD-UHFFFAOYSA-N		430	TRUE	FALSE	TRUE	TRUE	50.43085:1390 58.08071:1329 62.96416:149864 63.02407:1651 64.39740:1276 65.00334:1825 65.75644:1332 72.44518:1511 82.01543:1316 83.01388:1815 89.02438:6019 89.74950:1509 97.58188:1386 101.18552:1390 107.01392:1644 108.02161:2866 127.05544:1674 135.41765:1180 136.01682:1722 136.76158:1232 139.32291:1326 141.07092:2990 143.05029:5380 143.34160:1528 145.02951:2543 151.89839:1278 155.05017:2477 169.0…	269.04538:910773 270.05005:142160 271.05472:11749	0.792	0.878	0.645	3	1	1.678	-1	269.046	BeePop_C18_ident_1_neg	Normalized unit: Intensity; Annotation method: NIST23_negative_1	0.14	826354	770369	749125	794944	792800	0	0	0	0	0	0	0	0	0	0	0	0	0	0	0	0	0
7664	HILIC	2	2148	Guanosine 3',5'-cyclic monophosphate	[M+H]+	C10H12N5O7P		ZOOGRGPOEVQQDX-BDXYJKHTSA-N		430	TRUE	FALSE	TRUE	TRUE	54.69942:1283 56.10974:1261 56.29276:1335 60.00438:1369 62.42644:1554 64.52670:1265 66.04276:1297 67.67261:1345 70.20811:1495 70.71867:1326 71.45258:1468 75.49380:1451 80.97807:1268 82.24631:1322 104.02673:1278 105.66346:1298 108.47716:1590 133.40579:1403 135.03024:2657 136.30226:1316 150.11629:1214 152.05666:34446 152.39789:1319 153.04073:4124 155.07899:1370 161.43683:1361 166.81551:1797 170.753…	346.05441:248348 347.05908:37469 348.06375:0	0.677	0.901	0.679	3	0.6	1.578	-1	346.055	PureLeaf_hilic_ident_2_pos	Normalized unit: Intensity; Annotation method: NIST23_positive_1	0.14	14591	13023	12998	7268	12638	0	0	0	0	0	3879	0	0	1536	2506	0	0	0	0	0	164721	120810
7291	HILIC	2	1431	2-[(9-Benzyl-9H-purin-6-yl)amino]ethanol	[M+H]+	C14H15N5O		ZOVSVHTVIDXQPS-UHFFFAOYSA-N		430	TRUE	FALSE	TRUE	TRUE	52.28067:1343 52.65021:1377 55.05429:2281 55.42196:1337 65.33126:1303 67.05426:2741 68.57816:1225 68.96251:1364 70.06513:3945 73.97931:1441 79.05433:2004 81.22989:1459 81.30692:1836 81.96649:1339 82.56110:1224 83.69075:1264 85.80474:1206 86.06015:2261 91.05428:3388 91.29757:1413 95.04921:1760 96.04450:3930 98.05998:1376 100.07585:1427 101.02332:1580 102.02827:1405 103.05428:1393 107.27151:1425 11…	270.13348:370904 271.13815:50873 272.14282:12366	0.599	0.899	0.517	3	1	1.52	-1	270.135	BeePop_hilic_ident_2_pos	Normalized unit: Intensity; Annotation method: NIST23_positive_1	0.14	361327	223507	344855	332765	330742	2550	1031	1094	1347	1195	2326	1596	3212	982	1420	7167	5354	5551	5384	4533	7352	3016
6481	HILIC	1	9	Guanidine	[M+H]+	CH5N3		ZRALSGWEFCBTJO-UHFFFAOYSA-N		430	TRUE	FALSE	TRUE	TRUE	42.03384:7048 43.01784:140309 43.02908:38875 43.03720:2578 50.38667:1348 51.13334:1444 53.77721:1621 55.10413:1295 56.07292:1291 59.04916:1383 59.94593:1207 60.04436:777854 60.05558:387075 60.06369:27648 60.06662:2138 60.08074:11105 60.35667:1571	60.05556:705911 61.06023:18404 62.06490:7169	0.842	0.814	0.772	3	1	1.745	-1	60.0556	PureLeaf_hilic_ident_2_pos	Normalized unit: Intensity; Annotation method: NIST23_positive_1	0.14	233210	160827	240932	207118	220511	58947	34975	64987	60309	31301	302236	58070	125920	144628	166031	233902	359702	347608	353351	328271	490631	501280
3497	C18	2	7338	2-Phenylethyl 6-O-pentopyranosylhexopyranoside	[M+NH4]+	C19H28O10		ZRGXCWYRIBRSQA-UHFFFAOYSA-N		430	TRUE	FALSE	TRUE	TRUE	57.03349:4353 60.73438:1480 61.02840:2026 62.62590:1321 63.07980:1695 64.87991:1545 69.03347:4535 71.04911:22425 73.02843:5599 76.16315:1618 83.04913:2539 85.02834:33553 87.04411:1829 91.05426:3923 97.02837:5991 99.04406:1653 101.76057:1709 105.06992:5287 115.03902:3184 122.51000:1258 127.03889:3181 129.05450:7712 133.04955:2570 133.06465:11407 145.04953:4131 156.61171:1534 164.64362:1401 176.958…	434.20166:586494 435.20633:107127 436.21100:24124	0.688	0.867	0.736	15	0.68	1.614	-1	434.202	BeePop_C18_ident_1_pos	Normalized unit: Intensity; Annotation method: NIST23_positive_1	0.14	507194	285189	331877	452596	515192	0	0	0	450	0	7422	1055	251	12578	296	27526	23859	279	29516	25171	43070	47033
7612	HILIC	1	2026	6-Hydroxy-2-(3,4,5-trimethoxyphenyl)-4H-chromen-4-one	[M+H]+	C18H16O6		ZSGFQNBMEKWZEV-UHFFFAOYSA-N		430	TRUE	FALSE	TRUE	TRUE	52.15676:1290 52.56903:1417 55.05423:1251 57.23650:1362 60.07730:1353 61.61467:1417 61.72326:1273 62.76216:1563 65.15039:1491 68.32213:1332 79.78735:1449 89.49029:1253 98.98402:2380 106.08156:1398 108.02062:3297 111.08661:1374 115.92401:1393 117.90363:1371 120.27718:1457 132.05698:1418 133.06477:2232 135.04405:1971 157.09973:1194 158.80531:1276 195.44780:1364 215.17084:1262 233.62326:1427 255.175…	329.10178:459290 330.10644:71694 331.11111:0	0.768	0.888	0.656	5	0.63	1.612	-1	329.102	Poppi_hilic_ident_4_pos	Normalized unit: Intensity; Annotation method: NIST23_positive_1	0.14	41312	47508	50113	42494	54107	0	0	0	0	0	35566	0	11947	16551	18443	237746	126515	194920	183336	198198	0	1752
2543	C18	1	2176	Tetrahydroharman-3-carboxylic acid	[M+H]+	C13H14N2O2		ZUPHXNBLQCSEIA-UHFFFAOYSA-N		430	TRUE	FALSE	TRUE	TRUE	55.05418:2129 56.04943:1817 61.05486:1404 61.18618:1189 71.04912:2331 74.02367:18417 74.26756:1419 75.15134:1274 82.96240:1308 90.27634:1330 95.04913:5735 99.04413:2745 101.89320:1487 102.05492:3006 107.59365:1514 108.41823:1315 117.05733:3582 118.06507:6822 130.06509:41850 132.08069:2004 137.09612:1471 141.07007:2822 143.07300:37867 144.08078:10980 146.06007:20182 146.09612:1376 154.06522:12066 …	231.11252:1124055 232.11719:174179 233.12185:12237	0.932	0.972	0.902	19	0.95	1.899	-1	231.113	BeePop_C18_ident_1_pos	Normalized unit: Intensity; Annotation method: NIST23_positive_1	0.43	868237	509553	527414	785735	947940	3167	1179	2259	3151	1899	7616	9922	5769	45807	10361	128144	132854	5497	130373	127514	54733	47242
2888	C18	1	3974	1,4-D-Xylobiose	[M+NH4]+	C10H18O9				430	TRUE	FALSE	TRUE	TRUE	51.62367:1564 55.01780:6348 56.02440:1538 56.28428:1328 56.81043:1561 57.01925:1399 57.03345:52533 57.69801:1320 59.04914:5389 60.57988:1830 61.02839:13228 61.24518:1423 69.03346:41069 69.25635:1448 70.06515:1421 71.01273:6980 73.02837:100541 77.79835:1401 78.97675:1622 81.03350:2358 81.24416:1646 85.02837:31871 87.04410:5087 87.95335:1488 89.05971:1990 97.02834:154685 97.06451:1503 99.04415:2239…	300.12866:25639584 301.13333:2861050 302.13800:755442	0.93	0.978	0.921	15	1	1.726	-1	300.129	BeePop_C18_ident_2_pos	Normalized unit: Intensity; Annotation method: NIST23_positive_1	0.51	30927536	13795435	12276161	15866667	14587652	885149	409460	451328	328171	421780	4576559	721220	19479	1264350	572905	107440	64976	5236	32371	57883	266494	108371
2023	C18	1	11565	Celloheptaose	[M-H]-	C42H72O36				430	TRUE	FALSE	TRUE	TRUE	125.02450:42251 131.03503:13664 141.01938:3000 143.03502:29990 149.04550:3190 155.03491:2082 159.02992:4393 161.04129:4107 161.04556:82282 166.82072:2297 167.03502:6561 169.45938:2053 179.05614:95514 185.04564:4076 203.05612:3735 221.06665:131188 227.08165:3367 237.62259:2180 245.06728:4008 245.61995:2038 249.06146:2124 263.07736:15133 281.08777:5485 305.08762:3855 323.09824:17506 340.74579:2388 …	1151.37170:591460 1152.37637:180072 1153.38104:132822	0.922	0.902	0.858	35	0.69	1.624	-1	1151.37	Olipop_C18_ident_4_neg	Normalized unit: Intensity; Annotation method: NIST23_negative_1	0.34	16680	0	0	0	0	116462	77325	91030	63448	71389	610075	227071	284434	284006	330346	131458	22474	46254	91950	49711	0	0
[truncated: 10 more columns]

## Sheet: Table S2
Table S2. Bioactive compound presence/absence matrix — 35 compounds across five RTD beverages
Compound	Functional category	Evidence strength	MSI Level	Formula	Adduct	Chromatography	Ionization mode	ClassyFire Superclass	ClassyFire Class	BeePop™	Coca-Cola®	OLIPOP® Cream Soda	Poppi® Orange	Pure Leaf® Tea	n beverages
Trigonelline	Alkaloids	Suggestive	1	C7H8NO2	[M+H]+	HILIC	POS	Organoheterocyclic compounds	Pyridines and derivatives	✓	—	✓	✓	✓	4
GABA	Amino acids	Confirmatory	1	C4H9NO2	[M+H]+	HILIC	POS	Organic acids and derivatives	Carboxylic acids and derivatives	✓	✓	✓	✓	✓	5
L-Theanine	Amino acids	Confirmatory	1	C7H14N2O3	[M+Na]+	HILIC	POS	Organic acids and derivatives	Carboxylic acids and derivatives	✓	✓	✓	✓	✓	5
Betaine	Betaines	Suggestive	1	C5H11NO2	[M+H]+	HILIC	POS	Organic acids and derivatives	Carboxylic acids and derivatives	✓	✓	✓	✓	✓	5
(+)-Catechin	Catechins	Confirmatory	1	C15H14O6	[M+H]+	C18	POS	Phenylpropanoids and polyketides	Flavonoids	✓	—	—	—	✓	2
(−)-Catechin	Catechins	Confirmatory	1	C15H14O6	[M-H]-	C18	NEG	Phenylpropanoids and polyketides	Flavonoids	✓	—	✓	—	✓	3
(−)-Epigallocatechin	Catechins	Suggestive	1	C15H14O7	[M-H]-	C18	NEG	Phenylpropanoids and polyketides	Flavonoids	✓	—	—	—	✓	2
(−)-Gallocatechin	Catechins	Suggestive	1	C15H14O7	[M-H]-	C18	NEG	Phenylpropanoids and polyketides	Flavonoids	✓	—	—	—	✓	2
Catechin gallate	Catechins	Confirmatory	1	C22H18O10	[M+H]+	C18	POS	Phenylpropanoids and polyketides	Flavonoids	✓	—	—	—	✓	2
EGCG	Catechins	Confirmatory	1	C22H18O11	[M-H]-	C18	NEG	Phenylpropanoids and polyketides	Flavonoids	✓	—	—	—	✓	2
Epicatechin	Catechins	Confirmatory	1	C15H14O6	[M+H]+	C18	POS	Phenylpropanoids and polyketides	Flavonoids	✓	—	—	—	✓	2
[truncated: 24 more rows]
